# Supplementary material for: The relationship between anemia and sleep disturbances among older Chinese adults: The mediating role of handgrip strength
Source: PLoS One. 2025 Oct 9;20(10):e0333673. doi: 10.1371/journal.pone.0333673 (PMC12510644; doi:10.1371/journal.pone.0333673)
Supplement: S1 Data — (CSV) [file pone.0333673.s008.csv]

ID	Handgrip strength	BMI group	Number_of_chronic_conditions	Sleep duration	Daytime 60pping duration	BMI	Age	Sex	Residence	Marital_status	Education_Status	Smoking_Status	Drinking_Status	sleep disturbance	anemia
1	31.2	2	1	4	0	22.145714	60	Female	Rural	1	1	2	2	1	0
2	22.8	3	1	2	0	25.201431	60	Female	Rural	1	1	2	2	0	0
3	48	2	2	6	60	20.89034	60	Male	Urban	1	1	1	3	0	0
4	34.9	2	2	7	0	21.498484	60	Male	Rural	1	1	1	3	1	0
5	32	2	2	8	90	19.142645	60	Male	Rural	3	1	1	3	0	0
6	24.5	3	2	5	0	29.487295	60	Female	Rural	1	1	2	2	1	0
7	32.5	1	2	5	0	18.333742	60	Male	Rural	2	1	1	2	0	0
8	28	2	1	7	0	20.441696	60	Male	Rural	1	1	1	3	1	0
9	24	2	2	4	60	22.148151	60	Female	Rural	1	1	2	2	1	0
10	26	3	1	5	0	26.705761	60	Female	Rural	3	1	2	3	1	0
11	28	2	1	9	0	21.980074	60	Male	Rural	1	1	1	3	0	0
12	20.1	2	0	8	0	22.444445	60	Female	Rural	1	1	2	2	0	0
13	28	2	2	4	0	23.00428	60	Female	Rural	1	1	2	2	0	0
14	21.5	2	2	1	0	24.670376	60	Female	Rural	2	1	2	2	0	0
15	28	2	2	5	0	23.107477	60	Female	Rural	1	2	2	2	1	0
16	26	2	2	2	0	23.45206	60	Female	Urban	1	1	2	2	1	1
17	43	2	2	7.5	60	22.870049	60	Male	Urban	1	1	1	2	0	0
18	39	1	1	9	0	18.293173	60	Male	Rural	1	1	1	2	0	0
19	40	2	2	4	0	18.637209	60	Male	Rural	1	1	1	2	1	0
20	33.5	4	1	4	0	188.3239	60	Male	Rural	1	1	1	1	1	0
21	27	3	2	3	0	28.574759	60	Male	Rural	3	1	1	2	1	0
22	32.5	4	2	7	0	34.07394	60	Male	Rural	1	1	1	3	1	0
23	45	4	2	6	90	32.932846	60	Male	Urban	1	2	1	2	0	0
24	45	2	1	6	0	20.406986	60	Male	Urban	1	1	1	3	1	0
25	30.5	2	2	8	0	24.547792	60	Female	Urban	1	1	2	2	0	0
26	34.2	3	0	7	15	25.227287	60	Male	Urban	1	1	1	2	0	0
27	14.2	3	2	7	20	28.727703	60	Female	Urban	1	1	2	2	1	0
28	41	2	0	8	150	20.75092	60	Male	Rural	1	1	1	3	0	0
29	26	2	2	3	0	20.586788	60	Male	Urban	1	1	1	2	1	0
30	49.5	3	1	7	60	26.320435	60	Male	Urban	1	2	1	2	0	0
31	44.8	2	0	7	0	20.911283	60	Male	Urban	1	1	2	3	1	0
32	34.5	2	0	4	45	21.665318	60	Male	Rural	1	1	1	3	0	0
33	21.5	2	2	7	30	19.204632	60	Female	Rural	1	1	2	2	1	0
34	34.9	2	0	8	1.5	24.767567	60	Female	Rural	1	1	2	2	0	0
35	21.3	1	2	6	60	15.905456	60	Male	Rural	1	2	1	2	0	0
36	21	2	2	3.5	180	18.756859	60	Male	Rural	1	2	1	2	0	0
37	16.5	2	0	4	0	22.617668	60	Female	Rural	1	1	2	2	0	1
38	16.2	2	2	6	60	20.956318	60	Female	Rural	1	1	2	2	0	0
39	34.9	2	1	7	0	21.889118	60	Male	Rural	1	1	2	2	0	0
40	21	3	2	9	60	25.385921	60	Female	Urban	1	1	2	2	0	0
41	14.8	2	1	5	30	19.91111	60	Female	Urban	3	1	2	2	0	0
42	29	2	0	6	0	20.0319	60	Female	Rural	1	1	2	2	1	0
43	32	2	2	8	30	22.135197	60	Female	Rural	1	1	2	2	1	0
44	30	2	1	5	0	22.399109	60	Female	Rural	3	1	2	2	0	0
45	31	3	0	7	0	26.666666	60	Female	Rural	1	1	2	2	1	0
46	33	3	2	8	0	28.334583	60	Female	Rural	1	1	2	1	1	0
47	26	2	2	3	0	22.592794	60	Female	Rural	1	1	2	2	1	0
48	30	3	2	5	0	25.516743	60	Female	Rural	2	1	2	2	1	0
49	43	2	2	5	120	23.024452	60	Male	Rural	1	1	1	3	1	0
50	35	2	1	7	60	23.16895	60	Female	Rural	1	1	2	2	0	1
51	32	2	2	4	0	21.676086	60	Male	Urban	1	1	1	2	1	0
52	24.5	3	2	4	0	28.081968	60	Female	Urban	1	1	2	2	1	1
53	26	4	2	8	90	30.10598	60	Female	Urban	1	2	2	2	0	0
54	24	2	1	8	60	24.930748	60	Female	Urban	1	1	2	1	1	0
55	30	3	1	6	120	27.853863	60	Male	Urban	1	1	2	2	0	0
56	43	2	1	7	15	22.512608	60	Male	Urban	1	1	1	2	1	0
57	27	3	0	6	0	26.68594	60	Male	Urban	1	1	2	3	0	0
58	30	4	2	6	90	37.279068	60	Female	Rural	1	1	2	2	0	0
59	43.5	2	2	7	0	24.94522	60	Male	Rural	1	1	1	1	0	0
60	17.5	2	2	3	0	20.007666	60	Male	Rural	1	2	1	2	1	0
61	31	3	1	5	60	27.496767	60	Female	Rural	1	1	2	2	1	1
62	46.5	2	1	5.5	1.5	21.948307	60	Male	Rural	2	1	1	3	0	1
63	23	2	2	8	30	22.458036	60	Female	Rural	1	1	2	2	1	1
64	41	3	0	8	120	29.743555	60	Male	Rural	1	1	1	3	0	1
65	22.8	3	0	6	60	27.072067	60	Female	Urban	1	1	2	2	1	0
66	39.9	2	0	8	90	23.912077	60	Male	Urban	1	2	1	3	0	1
67	29.1	3	2	2.5	0	26.664053	60	Female	Urban	1	1	2	2	1	1
68	25.9	2	2	4.5	150	23.520487	60	Male	Urban	1	1	1	2	1	1
69	29	2	0	6	60	22.783966	60	Female	Rural	1	1	2	2	0	0
70	37.8	2	2	10	90	22.672104	60	Male	Rural	1	2	1	3	1	0
71	39.2	3	2	6	60	26.301956	60	Male	Rural	1	2	1	2	0	0
72	36.5	2	2	4	0	21.771456	60	Male	Urban	1	1	1	2	1	0
73	29	4	1	4	30	33.155304	60	Female	Urban	1	1	2	2	0	0
74	17.5	3	2	4	120	29.155766	60	Female	Urban	1	1	2	2	1	0
75	40	2	2	4	60	24.580769	60	Female	Rural	1	1	2	2	1	1
76	27	2	2	6	2	20.99559	60	Female	Rural	3	1	2	2	1	1
77	30	4	2	7	120	70.47216	60	Female	Rural	1	1	2	2	0	0
78	26	3	2	3	0	27.484903	60	Female	Rural	2	1	2	1	1	1
79	36.5	2	2	4	0	18.963062	60	Male	Rural	1	1	1	3	1	0
80	27	2	1	4	0	24.22863	60	Male	Rural	1	1	1	3	1	1
81	31.5	3	2	2	0	28.845594	60	Female	Rural	1	1	2	2	1	1
82	28.8	2	2	3	0	23.2507	60	Female	Rural	1	1	2	2	0	0
83	34.1	2	2	2	0	21.603117	60	Male	Rural	1	1	1	2	1	0
84	25.5	2	0	8	10	22.51769	60	Female	Urban	1	2	2	2	0	1
85	26	2	2	6	30	23.024452	60	Female	Urban	1	2	2	2	0	0
86	23	3	2	5	60	29.778944	60	Female	Rural	1	1	2	2	0	1
87	39.5	3	2	6	0	26.22868	60	Male	Rural	1	1	2	3	1	0
88	18.5	2	2	6	120	19.354528	60	Female	Rural	1	1	2	2	1	1
89	23	2	2	7	60	20.324749	60	Female	Rural	1	1	2	2	0	1
90	26	2	2	3	30	21.68424	60	Female	Rural	1	1	2	2	1	1
91	28	2	2	7	60	24.72928	60	Female	Rural	1	1	2	2	1	1
92	49.5	2	1	8	90	23.404615	60	Male	Rural	1	1	1	3	0	0
93	39.2	2	2	4	0	23.26651	60	Male	Rural	3	2	1	2	0	0
94	21	4	0	5	30	32.235428	60	Female	Rural	3	1	2	2	1	0
95	39.5	2	0	5	0	24.941496	60	Female	Rural	1	2	2	2	0	0
96	43	2	2	5	60	22.132135	60	Female	Rural	1	1	2	2	1	0
97	32.5	2	1	6	0	23.08161	60	Female	Rural	1	1	2	2	0	0
98	49.2	2	1	7	60	18.986376	60	Male	Rural	1	1	1	3	1	0
99	32.6	2	1	8	15	23.521128	60	Female	Rural	1	1	2	2	1	0
100	63	3	1	5	60	27.433495	60	Male	Rural	1	1	1	2	1	0
101	33	3	0	4	60	28.220606	60	Female	Rural	1	1	2	2	1	0
102	46.2	3	0	7.5	60	27.261948	60	Female	Rural	1	1	2	2	0	0
103	44	2	1	5	0	21.517185	60	Male	Rural	1	1	2	2	1	0
104	22.2	4	2	7	120	31.969307	60	Female	Rural	1	2	2	2	0	0
105	24.8	3	2	5	0	25.608648	60	Female	Rural	1	1	2	2	1	0
106	30.1	2	0	7	180	24.119352	60	Male	Rural	1	2	1	2	0	0
107	28.9	3	2	8	120	26.877298	60	Male	Rural	1	2	1	3	0	0
108	12.3	2	2	6	60	22.116558	60	Female	Rural	1	1	2	2	0	0
109	40.1	3	2	6	60	27.164272	60	Male	Rural	1	2	1	2	1	0
110	25.8	3	2	7	60	25.982603	60	Female	Rural	1	1	2	2	0	0
111	48.9	3	2	7	60	26.906076	60	Male	Rural	1	2	1	3	0	0
112	18.5	2	0	11	0	23.426523	60	Female	Rural	1	1	2	2	1	0
113	33.2	2	2	4	60	23.799616	60	Male	Rural	2	1	1	2	1	0
114	22	4	2	5	0	32.59734	60	Female	Urban	1	2	2	2	1	0
115	29	4	2	6	60	30.151855	60	Female	Urban	1	1	2	2	1	1
116	45	4	1	4.5	0	31.865614	60	Male	Urban	1	1	1	2	0	0
117	26	2	0	7	0	21.40744	60	Female	Urban	1	1	2	2	0	0
118	36	2	1	6	0	22.78183	60	Male	Urban	1	2	1	2	1	0
119	21.2	2	1	6	30	19.955265	60	Female	Rural	1	1	2	1	0	0
120	28.2	2	2	8	0	24.483341	60	Male	Rural	3	1	2	2	1	0
121	19.5	3	2	8	120	27.300964	60	Female	Rural	1	1	2	2	1	0
122	41.9	2	1	5	60	22.437311	60	Male	Rural	1	2	1	3	1	0
123	28.1	2	0	6	60	23.83201	60	Female	Rural	1	1	2	2	1	0
124	30.5	3	2	5	60	29.89979	60	Female	Urban	3	1	2	2	1	0
125	36	2	1	6	0	19.8791	60	Male	Rural	1	2	1	3	0	0
126	22	2	2	4	0	19.477257	60	Male	Rural	2	1	1	3	1	0
127	53	2	0	6	0	21.94155	60	Male	Urban	1	1	1	2	1	0
128	27.5	2	2	5	0	22.760403	60	Female	Urban	1	2	2	2	1	1
129	24	2	2	6	0	23.135757	60	Female	Urban	1	2	2	2	0	0
130	39	2	0	6.5	180	22.498228	60	Male	Urban	1	1	1	3	0	0
131	26	3	0	7	60	28.41523	60	Female	Urban	1	2	2	2	0	0
132	38.5	2	0	7	60	22.204306	60	Male	Urban	1	2	1	3	0	0
133	27.5	2	1	8	120	23.390123	60	Female	Rural	1	1	2	2	1	0
134	42.1	3	2	9	90	25.625298	60	Male	Rural	1	1	1	3	1	0
135	23.5	2	2	3	0	19.52934	60	Female	Rural	1	1	2	2	1	1
136	34.1	3	1	0.5	30	26.487347	60	Male	Rural	3	1	1	2	1	0
137	42	3	1	4	0	26.668781	60	Male	Rural	1	2	1	2	1	0
138	30.5	2	2	6	20	24.37129	60	Female	Rural	1	1	2	3	1	1
139	23.5	2	0	9	0	20.261591	60	Female	Urban	3	1	2	2	0	1
140	17.5	1	0	10	60	18.337215	60	Female	Urban	1	1	1	3	1	1
141	26	2	0	2	0	22.34375	60	Female	Urban	3	1	2	2	1	1
142	23	2	1	7	30	18.808966	60	Female	Urban	1	1	1	3	1	1
143	41.2	2	2	5	0	21.629887	60	Male	Rural	1	1	1	3	1	1
144	29	2	0	6	60	23.38331	60	Female	Urban	1	1	2	2	0	0
145	36	1	2	4.5	1.5	17.946447	60	Male	Rural	1	1	1	3	1	0
146	30	3	2	3	45	26.177778	60	Female	Urban	1	2	2	2	1	0
147	24	4	2	5	0	33.77778	60	Female	Urban	1	1	2	2	1	0
148	39	2	1	8	180	22.954323	60	Male	Urban	1	2	2	3	1	0
149	53	4	2	8	120	35.072525	60	Male	Urban	1	2	1	3	0	0
150	49.7	3	1	7	30	26.47378	60	Male	Urban	1	2	2	2	0	0
151	39.8	3	2	6	0	27.056171	60	Female	Urban	1	1	2	2	0	0
152	35.8	3	2	8	90	25.589714	60	Male	Urban	1	2	1	3	1	0
153	25.2	2	0	3	20	22.701628	60	Female	Urban	1	2	2	1	0	0
154	34.2	2	0	7	60	22.197863	60	Male	Rural	1	2	2	3	0	0
155	18.9	2	2	5	30	24.880302	60	Female	Rural	1	1	2	2	1	0
156	36.7	2	2	6	60	20.983068	60	Male	Urban	2	2	1	3	0	0
157	26.5	3	2	8	30	25.867321	60	Female	Urban	1	1	2	2	1	0
158	17	2	2	3	120	22.285517	60	Female	Rural	1	1	2	2	1	1
159	23.5	2	2	6	0	23.9721	60	Female	Rural	1	1	2	2	0	0
160	30	4	1	10	0	30.185555	60	Male	Rural	1	1	1	2	0	0
161	24	2	1	7	180	20.039701	60	Male	Rural	1	1	1	1	0	0
162	28	3	0	7	0	25.22528	60	Female	Rural	1	1	2	2	0	0
163	25	3	2	8	60	26.806503	60	Female	Rural	1	1	2	2	1	0
164	38	3	2	8	120	28.764204	60	Male	Rural	1	1	1	2	0	0
165	34	2	2	8	120	20.968771	60	Male	Rural	1	2	1	3	0	0
166	28.5	2	2	6	0	23.069967	60	Female	Rural	1	1	1	2	1	0
167	24	2	2	5	60	20.894594	60	Male	Rural	1	2	1	2	1	0
168	33.5	2	2	6	15	21.63724	60	Male	Urban	1	1	2	1	1	0
169	20.5	2	2	4	0	20.071075	60	Female	Urban	1	1	2	2	1	0
170	29	3	2	5.5	30	28.068945	60	Female	Urban	1	1	1	2	1	0
171	10	3	2	6	0	28.032112	60	Female	Urban	1	1	2	2	1	0
172	47.5	3	2	7	90	27.723408	60	Male	Urban	2	2	1	2	0	0
173	19.5	2	2	6	60	24.343937	60	Female	Urban	1	1	2	2	0	0
174	48.5	2	0	8	120	23.35893	60	Male	Urban	1	1	2	2	0	0
175	26.5	2	1	8	0	23.936596	60	Female	Urban	1	2	2	2	0	0
176	18.5	2	0	7	0	18.844313	60	Female	Urban	1	1	2	2	1	1
177	38	2	2	6	0	21.869808	60	Male	Urban	1	2	1	3	0	0
178	29	3	1	4	0	26.863558	60	Female	Urban	1	1	2	2	1	0
179	39	2	2	6	0	23.11583	60	Male	Urban	1	1	1	3	1	0
180	47.5	3	0	8	0	26.470978	60	Male	Rural	1	1	1	3	0	0
181	22.5	2	0	9	0	20.60517	60	Female	Rural	1	1	2	2	0	1
182	34	2	2	7	0	22.481329	60	Male	Rural	1	1	1	3	0	0
183	41.5	2	0	8	0	20.632513	60	Male	Urban	1	1	2	2	0	0
184	25.5	4	2	3	0	30.392681	60	Female	Urban	1	1	2	2	1	0
185	25.5	2	2	5	0	23.194365	60	Female	Urban	1	1	2	2	0	1
186	32	2	1	6	0	24.172728	60	Female	Urban	1	1	2	2	1	1
187	26.5	2	0	7.5	0	22.874937	60	Female	Urban	1	2	2	2	1	0
188	46	2	2	4	30	24.153631	60	Male	Urban	2	2	1	2	1	0
189	29	2	2	6	0	19.828552	60	Female	Urban	1	2	2	2	1	0
190	44	2	2	6	0	21.126732	60	Male	Urban	1	2	1	2	0	0
191	40.3	2	2	8	30	24.944338	60	Male	Rural	3	1	1	3	0	0
192	28	3	2	7	0	27.028332	60	Female	Urban	1	1	2	2	1	0
193	22	2	0	7	0	20.617874	60	Female	Rural	1	1	2	2	0	1
194	29.5	2	1	11	0	22.764631	60	Female	Rural	1	1	2	2	1	1
195	20	2	2	5	0	19.685005	60	Female	Urban	3	1	2	2	1	0
196	28.5	2	2	3	0	20.028059	60	Female	Rural	3	1	2	2	1	1
197	33	3	1	7	60	29.89899	60	Female	Urban	3	1	2	2	0	0
198	35.5	4	2	2.5	120	31.329063	60	Female	Urban	1	1	2	2	1	0
199	37.5	3	0	7	120	29.130442	60	Male	Urban	1	2	1	3	0	0
200	29	2	2	5	0	24.846983	60	Female	Rural	1	1	2	1	1	0
201	36.5	2	1	5	120	23.741402	60	Male	Rural	1	2	1	1	1	0
202	24.5	1	0	6	60	18.20709	60	Female	Rural	1	1	2	3	0	0
203	29.5	4	1	8	0	30.80012	60	Female	Rural	1	2	2	3	0	0
204	21	2	2	1	0	20.120565	60	Female	Rural	1	1	2	2	0	0
205	28.5	4	0	5	0	31.21149	60	Female	Rural	1	1	2	3	1	0
206	33.5	2	1	4	0	23.483538	60	Male	Rural	3	1	1	3	0	1
207	30	3	2	2	90	28.017302	60	Female	Rural	1	1	2	2	0	0
208	17.5	3	1	7	120	25.960392	60	Female	Rural	3	1	2	2	1	0
209	14	2	2	4	30	20.18703	60	Female	Rural	2	1	2	3	1	0
210	12.5	3	1	8	0	27.44829	60	Female	Urban	3	2	2	2	0	1
211	25	2	2	6	0	24.808784	60	Female	Urban	1	2	2	2	1	0
212	23	2	1	6	0	23.104023	60	Female	Urban	1	1	2	2	1	0
213	27.8	2	2	9	30	20.840212	60	Female	Rural	1	1	2	3	1	1
214	34	4	2	9	0	30.211407	60	Male	Rural	1	2	1	3	0	0
215	29	2	1	9	60	23.292593	60	Female	Rural	3	1	2	2	1	0
216	30	2	1	6	120	21.842482	60	Female	Rural	1	1	2	2	1	1
217	36	3	0	6	0	25.271492	60	Male	Rural	1	1	1	2	0	0
218	27	2	0	7.5	60	21.381008	60	Female	Urban	1	1	2	2	0	0
219	46	2	1	5	30	21.576176	60	Male	Urban	1	2	1	3	0	0
220	27	2	1	4	0	23.770782	60	Female	Urban	1	1	2	2	1	1
221	44	2	1	6	60	20.048553	60	Male	Rural	1	1	1	3	0	0
222	30	2	2	6	0	20.446741	60	Female	Rural	1	1	2	2	0	0
223	33	2	0	4	0	24.957954	60	Female	Rural	1	1	2	2	0	0
224	48.5	2	1	5	0	19.605192	60	Male	Rural	1	1	1	3	0	0
225	59	4	2	4	120	35.38374	60	Male	Urban	1	2	2	3	1	0
226	20	3	2	6	40	25.799517	60	Female	Rural	1	1	2	2	0	0
227	41	2	1	7	0	23.03845	60	Male	Urban	1	1	2	2	0	0
228	43.5	2	2	8	45	21.964592	60	Male	Urban	1	2	2	3	0	0
229	22.5	2	1	6	0	22.528845	60	Female	Urban	3	2	2	3	0	0
230	39	2	2	7	0	21.84326	60	Male	Urban	1	2	1	2	1	0
231	31.5	2	2	5	0	20.573349	60	Female	Urban	1	2	2	2	1	1
232	28.5	3	1	6	90	26.76379	60	Female	Urban	1	2	2	2	0	1
233	43	3	2	4.5	1	26.407122	60	Male	Rural	1	2	1	3	0	0
234	22.5	2	0	8	30	21.534143	60	Female	Urban	1	1	2	2	0	1
235	31	2	0	9	60	21.25245	60	Male	Urban	1	1	1	1	1	0
236	23	2	2	7	0	24.288288	60	Female	Urban	1	1	2	2	0	0
237	38.4	2	0	8	90	22.33566	60	Male	Urban	1	1	1	3	0	0
238	29	2	1	6	30	23.956491	60	Female	Urban	1	1	2	1	1	1
239	24	2	0	7	60	19.250742	60	Female	Urban	1	1	2	2	1	0
240	29	2	1	8	120	22.101297	60	Male	Urban	1	1	1	1	0	0
241	26	1	2	8	0	16.776857	60	Female	Urban	1	2	2	2	0	1
242	39	3	2	7	60	25.387953	60	Male	Urban	1	2	1	2	1	0
243	27	3	2	6	60	26.727943	60	Female	Urban	1	1	2	2	1	1
244	25	3	0	6.5	30	26.41777	60	Female	Urban	1	1	2	2	1	0
245	39	2	0	8	0	20.664288	60	Female	Rural	1	1	2	2	0	0
246	18.2	2	0	6	90	19.761818	60	Male	Rural	1	1	1	3	1	0
247	24	2	2	4	0	19.955265	60	Female	Rural	1	1	2	2	1	1
248	44	2	2	6	10	24.104311	60	Male	Rural	3	1	1	2	0	0
249	42	2	1	8	60	20.137331	60	Male	Urban	1	2	1	3	1	1
250	46	2	0	6	30	24.615593	60	Male	Urban	1	2	1	3	1	0
251	24.1	3	2	9	0	25.741138	60	Female	Urban	1	2	2	2	0	0
252	41	2	2	8	60	24.206793	60	Male	Rural	1	2	1	1	1	0
253	20.5	2	2	6.5	60	22.411362	60	Female	Urban	1	1	2	2	0	0
254	52	2	1	5	60	19.779821	60	Male	Urban	1	1	1	3	1	0
255	27.1	2	2	5	60	22.070503	60	Female	Urban	1	1	2	1	1	0
256	32	2	2	5	30	24.192198	60	Female	Urban	3	2	2	2	1	0
257	24	3	1	7	0	25.953545	60	Female	Urban	3	2	2	2	1	0
258	25	2	2	7	0	23.561945	60	Female	Rural	1	1	1	2	0	0
259	39	2	2	5.5	60	23.617826	60	Male	Rural	3	2	1	3	0	0
260	12	2	0	7	60	19.418049	60	Female	Rural	1	1	2	2	1	0
261	32	2	1	5	60	21.106932	60	Female	Rural	1	1	1	3	0	1
262	44	3	2	9	20	25.963505	60	Male	Rural	1	2	1	3	0	0
263	25	3	1	7.5	1.5	28.293573	60	Female	Rural	1	1	1	2	0	0
264	43.8	3	2	7	60	26.09386	60	Male	Urban	1	1	1	2	0	0
265	20	3	0	5	0	25.440565	60	Female	Urban	1	1	2	2	1	0
266	42	3	2	6.5	0	25.333052	60	Male	Rural	1	2	1	1	0	0
267	38	2	2	7.5	0	23.534357	60	Female	Rural	1	1	2	2	0	0
268	43	2	0	6	60	23.598614	60	Male	Rural	1	1	1	3	1	0
269	37	2	0	4	120	22.290997	60	Male	Rural	2	2	1	1	1	0
270	21	1	1	4	0	17.485495	60	Female	Rural	1	1	2	2	1	0
271	21	2	0	7	60	21.374098	60	Male	Rural	1	1	1	2	0	0
272	35.5	3	2	7	120	26.14512	60	Male	Rural	1	2	2	3	1	0
273	14.8	1	2	10	0	17.876009	60	Female	Rural	1	1	2	2	0	0
274	40.5	2	0	6	0	24.953056	60	Female	Rural	2	1	1	2	0	0
275	10.5	3	2	8	120	28.466835	60	Female	Rural	1	1	2	2	0	0
276	35.5	4	2	5	40	31.233183	60	Male	Rural	1	2	1	2	1	0
277	42.4	2	1	8	60	22.92145	60	Male	Rural	1	1	1	2	0	0
278	21.6	2	2	6	0	22.952013	60	Female	Rural	3	1	2	2	0	0
279	45	3	2	8	0	27.242706	60	Male	Urban	1	2	1	3	1	0
280	35	2	0	7	60	20.89812	60	Male	Rural	3	1	1	1	0	0
281	16.2	4	1	7.5	60	33.690094	60	Female	Rural	1	1	2	2	0	0
282	18	2	0	8	0	24.058273	60	Female	Rural	1	1	2	2	1	0
283	22.1	3	2	6	60	25.894173	60	Male	Rural	1	1	1	2	1	0
284	18.1	2	2	5	60	22.337843	60	Female	Rural	1	1	2	2	1	0
285	16	3	1	9	120	28.780596	60	Female	Rural	1	1	2	2	0	0
286	38.9	3	1	6	60	27.265318	60	Male	Rural	3	1	2	3	0	0
287	24.6	3	2	4	30	27.73924	60	Female	Rural	1	1	2	2	1	0
288	29.5	2	2	8	30	20.541334	60	Female	Urban	1	2	2	2	1	0
289	38.5	2	2	8	0	19.540472	60	Male	Rural	1	2	1	2	1	1
290	30	3	2	8	120	26.408827	60	Female	Rural	1	1	2	2	1	1
291	52	2	1	8	90	19.873724	60	Male	Rural	3	2	1	2	0	0
292	40.5	3	2	3.5	30	26.284615	60	Male	Rural	1	1	1	2	1	0
293	31.5	3	2	8	60	27.81481	60	Female	Urban	1	2	2	2	0	0
294	33	3	2	7	0	27.177275	60	Female	Urban	1	1	2	2	1	0
295	44	2	2	5	120	22.86334	60	Male	Urban	1	2	1	3	0	0
296	23.5	2	0	8	120	24.783348	60	Female	Urban	1	1	2	2	0	0
297	44	3	2	7	0	27.817795	60	Male	Urban	1	1	1	2	0	0
298	26	3	2	3	0	29.588505	60	Female	Urban	1	1	2	2	1	0
299	46	2	2	7	0	21.739124	60	Male	Urban	3	1	1	3	1	1
300	38	4	1	8	30	30.458008	60	Male	Urban	1	2	1	3	0	1
301	51	3	2	6.5	0	27.99412	60	Male	Rural	1	1	1	3	0	0
302	43	2	2	4.5	0	29.98482	60	Female	Rural	1	1	2	2	0	0
303	26	4	2	8	30	32.291584	60	Female	Rural	1	1	2	2	1	0
304	27	3	1	6	0	26.959631	60	Female	Urban	1	1	2	2	0	0
305	53	2	1	10	60	24.248209	60	Male	Urban	1	1	1	3	1	0
306	28.5	2	2	8	60	19.957098	60	Female	Urban	1	1	1	3	1	0
307	39	2	0	8	60	20.441387	60	Male	Urban	1	2	1	3	0	0
308	48	2	1	8	120	22.883175	60	Male	Urban	1	1	1	3	0	0
309	17	2	2	10	0	19.19942	60	Female	Rural	1	1	2	2	0	0
310	34	2	1	8	60	19.93424	60	Male	Rural	1	1	1	3	1	0
311	50	2	1	6	0	23.347908	60	Male	Urban	1	2	1	3	0	0
312	37	3	0	7	0	27.846203	60	Female	Rural	1	1	2	2	0	1
313	43	3	2	7	0	26.851416	60	Male	Rural	1	1	1	2	0	0
314	23.5	2	0	5	120	22.522942	60	Female	Rural	1	1	2	2	1	0
315	24	3	2	8	30	26.60697	60	Female	Urban	3	1	2	2	0	0
316	34	2	0	6	60	23.647646	60	Male	Urban	1	1	1	3	0	0
317	24	2	1	7	0	23.005205	60	Female	Urban	1	1	2	2	1	1
318	36	3	1	6.5	0	28.450596	60	Female	Urban	1	1	2	2	0	0
319	50	3	1	7	0	27.19759	60	Male	Urban	1	1	1	2	0	0
320	32	2	2	6	60	21.53505	60	Male	Rural	3	1	1	3	1	1
321	29	2	0	9	30	22.38386	60	Female	Rural	1	1	2	2	0	0
322	21.5	1	0	8	0	17.99545	60	Female	Rural	1	1	2	2	0	0
323	28.5	2	0	8	60	19.713564	60	Female	Rural	1	1	2	2	0	1
324	27.5	3	1	5.5	60	27.49199	60	Female	Rural	1	1	2	2	0	0
325	23	3	1	6	60	28.106512	60	Female	Rural	1	1	2	2	0	0
326	32	2	2	5	60	21.340054	60	Male	Rural	1	2	2	2	1	0
327	41.3	2	1	6	60	21.44979	60	Male	Rural	1	1	2	3	0	0
328	32	2	1	5	0	24.849117	60	Female	Rural	1	2	1	2	1	0
329	41.8	2	2	7	0	21.886995	60	Male	Rural	1	1	1	2	0	0
330	33.5	2	0	4	30	22.337172	60	Female	Rural	2	1	2	2	1	1
331	27.9	4	2	6	0	30.861853	60	Female	Rural	1	1	1	2	1	0
332	42.5	2	0	4	120	24.051182	60	Male	Rural	1	1	1	3	1	0
333	50	2	0	6	30	24.602423	60	Male	Rural	3	2	2	3	0	0
334	33	2	1	2	60	22.845938	60	Male	Rural	1	1	1	3	1	0
335	28	2	2	1	0	21.43797	60	Male	Rural	3	1	1	3	1	1
336	24	2	1	7	120	23.79267	60	Female	Rural	1	1	2	2	0	0
337	25.5	3	2	6	30	27.5117	60	Female	Urban	1	2	2	2	1	0
338	27	2	2	8	2	19.589478	60	Male	Rural	1	2	2	2	1	0
339	28.2	2	2	6	1	19.438087	60	Female	Rural	1	1	2	2	1	0
340	45	2	1	6	0	21.895437	60	Male	Urban	1	2	1	3	1	0
341	23	1	2	1	0	16.78176	60	Female	Urban	1	1	2	2	1	0
342	22.5	2	1	7	0	22.258907	60	Female	Rural	1	1	1	2	1	0
343	31.5	2	0	5.5	0	22.53536	60	Female	Rural	1	2	2	2	1	0
344	21	2	2	8	60	20.342798	60	Female	Rural	1	1	2	2	0	0
345	40.5	2	0	5	120	22.36266	60	Male	Urban	3	1	1	1	0	0
346	41.5	2	1	4	0	24.339825	60	Male	Urban	1	2	1	2	1	0
347	21	2	0	7	120	20.014967	60	Female	Urban	3	2	2	3	0	0
348	19.5	1	2	6	0	18.48157	60	Female	Rural	1	2	2	2	1	0
349	27	2	1	8	0	23.446978	60	Female	Rural	1	2	2	2	1	0
350	32	2	0	6	0	22.59886	60	Male	Rural	1	1	1	3	0	0
351	23	2	0	4	0	23.657558	60	Female	Rural	1	1	2	2	0	0
352	27.5	2	2	9	0	22.83485	60	Female	Rural	1	1	2	2	1	0
353	30	2	1	8	0	21.892744	60	Female	Rural	1	1	1	2	1	0
354	27	2	1	8	30	20.448362	60	Female	Rural	1	1	2	2	1	1
355	39	2	0	8	120	20.784826	60	Male	Rural	1	2	1	3	0	0
356	39	2	1	8	0	22.6162	60	Male	Rural	1	1	1	3	0	0
357	29.5	3	0	8	90	25.744486	60	Female	Rural	2	1	2	2	0	0
358	27	2	0	7	0	20.880974	60	Female	Rural	3	1	2	2	1	0
359	34	3	2	8	0	26.514101	60	Male	Rural	1	2	1	3	1	0
360	42.9	2	1	8	0	23.034279	60	Male	Rural	1	1	1	3	0	1
361	29	2	0	7	0	24.407364	60	Female	Rural	1	1	2	2	1	1
362	41.1	2	0	6	30	22.844011	60	Male	Urban	1	2	1	3	0	1
363	11.5	3	2	8	0	26.227358	60	Female	Rural	1	1	2	2	0	1
364	25.9	3	1	7	60	26.539831	60	Female	Rural	1	1	2	2	0	1
365	38	2	1	7	60	23.955397	60	Male	Rural	1	1	1	3	0	0
366	39	2	0	6	10	20.239502	60	Male	Rural	1	1	2	3	1	0
367	26	2	0	4	0	23.635206	60	Female	Rural	1	1	2	2	1	1
368	40	2	2	6	30	22.95436	60	Male	Rural	2	2	1	3	1	1
369	35	2	0	6	0	23.27203	60	Male	Urban	1	1	1	2	0	0
370	25	2	0	8	0	20.18584	60	Female	Rural	1	1	2	2	0	0
371	29	2	1	7	60	20.2075	60	Female	Rural	1	1	2	2	1	0
372	42	2	2	5	60	20.930967	60	Male	Rural	1	1	1	3	1	0
373	37	2	0	8	120	22.461456	60	Male	Rural	3	1	1	2	0	0
374	28	2	0	6	0	21.34848	60	Male	Rural	1	2	1	3	1	0
375	23.2	2	2	3	0	21.611364	60	Female	Rural	1	1	2	2	1	0
376	23.9	3	2	7	120	27.79476	60	Male	Rural	1	1	1	2	0	1
377	19.9	2	1	12	60	21.295015	60	Female	Rural	1	1	2	3	1	0
378	31	3	2	8	60	27.811068	60	Male	Rural	1	2	1	2	0	0
379	27.5	3	1	9	0	26.663391	60	Male	Urban	1	1	1	3	0	0
380	27	2	2	3	0	22.964426	60	Female	Rural	1	1	2	2	1	0
381	31.5	2	2	2	0	22.762161	60	Female	Rural	1	1	2	2	1	1
382	34	2	1	4	0	19.650562	60	Male	Rural	1	1	1	3	1	1
383	38.4	1	2	2	1	16.313784	60	Male	Urban	1	2	1	2	1	1
384	25	3	1	5	0	27.659065	60	Female	Rural	1	1	2	2	0	0
385	35	2	2	8	0	19.095495	60	Male	Rural	1	1	1	2	1	0
386	36.2	2	2	8	0	22.54719	60	Male	Rural	1	1	1	3	1	1
387	13.9	2	2	5	0	19.52265	60	Female	Rural	1	1	2	2	1	1
388	27.6	3	2	5	0	26.583973	60	Female	Rural	1	2	2	2	1	0
389	40	2	2	5	20	22.975687	60	Male	Rural	1	1	1	2	1	0
390	34	1	0	4	0	17.408184	60	Male	Rural	1	2	1	2	0	1
391	40	2	2	5	30	24.135672	60	Male	Urban	1	2	1	3	1	1
392	36	3	2	6	0	26.22331	60	Male	Urban	1	2	1	3	1	0
393	29.5	2	0	7	0	22.016579	60	Female	Urban	1	1	2	2	1	0
394	43.9	3	1	8	0	28.569698	60	Male	Rural	1	2	1	2	1	0
395	30.9	2	1	6	120	20.97413	60	Male	Rural	1	1	1	2	0	1
396	31.2	3	2	6	60	26.990847	60	Female	Rural	3	1	2	2	1	0
397	29.1	3	0	8	15	26.145967	60	Female	Urban	1	1	2	2	0	0
398	16	1	2	4	120	17.898024	60	Male	Rural	1	1	1	2	0	0
399	29.2	2	2	7	1.5	23.11298	60	Female	Rural	1	1	2	2	1	0
400	26.9	2	2	2	30	22.121622	60	Female	Rural	2	1	2	2	0	0
401	34.2	3	2	6	0	29.861433	60	Male	Urban	3	1	1	2	1	0
402	18.1	2	1	7	120	20.637749	60	Female	Urban	1	1	1	2	0	0
403	35	3	2	4	60	25.345213	60	Male	Urban	1	1	2	2	1	1
404	23.5	3	1	7	60	28.84708	60	Female	Rural	1	1	2	2	0	1
405	28.5	2	1	7	120	22.978819	60	Male	Rural	1	1	1	2	0	0
406	41.5	3	2	7	0	26.84648	60	Male	Rural	1	1	1	2	1	0
407	35	2	0	6	0	22.828718	60	Female	Urban	1	1	2	2	1	0
408	46.5	3	1	6	30	28.134014	60	Male	Urban	1	2	1	3	1	0
409	42	2	0	2	0	23.260061	60	Female	Urban	1	2	2	2	1	0
410	25.5	3	2	6	30	25.694872	60	Female	Urban	1	2	2	1	0	0
411	16.3	2	2	9	0	20.88579	60	Female	Urban	1	1	2	2	0	0
412	33.5	4	2	7	60	32.427563	60	Female	Urban	1	2	2	1	1	0
413	30.5	2	0	8	0	20.079645	60	Male	Rural	1	1	2	2	1	0
414	29	3	1	8	120	28.45037	60	Female	Rural	1	1	2	2	0	0
415	36	3	2	6	30	25.125618	60	Male	Rural	1	1	1	3	1	0
416	31.5	2	0	8	120	24.655087	60	Female	Rural	1	1	2	2	0	0
417	37.5	2	1	8	20	22.763723	60	Male	Rural	1	2	1	2	0	0
418	28	3	2	12	120	25.85084	60	Female	Rural	1	1	2	3	0	0
419	40	2	0	8	120	23.214985	60	Male	Rural	1	2	1	3	0	0
420	21.5	4	1	5	90	31.340601	60	Female	Rural	1	1	2	2	1	0
421	40	2	0	3.5	90	20.94174	60	Male	Rural	1	1	1	3	1	0
422	36	2	2	8	120	24.784433	60	Male	Rural	1	2	1	2	0	0
423	42	3	1	5	0	25.68633	60	Male	Urban	1	2	1	3	0	0
424	35	3	2	6	0	26.971907	60	Male	Rural	1	1	1	2	0	0
425	26	2	2	8	0	22.192621	60	Female	Rural	1	1	2	2	0	0
426	50	2	0	3	0	23.436203	60	Male	Rural	1	1	1	3	1	0
427	20	3	2	4	0	26.631596	60	Female	Rural	1	1	2	2	1	0
428	26.5	4	2	7	0	30.330645	60	Female	Rural	1	1	2	2	1	0
429	24.8	4	2	7	0	31.98459	60	Female	Rural	1	1	2	2	1	0
430	26.1	4	0	8	2	31.959152	60	Female	Rural	1	1	2	1	0	0
431	40	2	0	4.5	60	20.274403	60	Male	Rural	1	2	1	3	0	0
432	23	2	2	4	0	23.134987	60	Female	Urban	1	1	2	2	1	0
433	33.6	2	0	8	60	23.417603	60	Male	Urban	1	1	1	2	0	0
434	29.9	2	2	6.5	60	21.501884	60	Female	Urban	1	2	2	2	0	0
435	30.2	3	0	7	120	25.038565	60	Male	Urban	1	1	1	3	0	0
436	29	4	2	7	30	33.595016	60	Female	Urban	1	2	2	2	0	0
437	18.2	2	2	12	60	20.080286	60	Female	Rural	1	1	2	2	1	1
438	18	3	1	6	0	27.381014	60	Female	Rural	1	1	2	2	1	0
439	29.8	1	2	5	1	17.406527	60	Male	Urban	1	1	1	3	1	0
440	39	3	2	5.5	60	26.423569	60	Male	Rural	1	2	1	3	1	0
441	22	4	1	3	30	167.40356	60	Female	Rural	1	1	2	3	1	0
442	35	2	2	8	120	18.8791	60	Male	Rural	1	2	1	3	1	0
443	15	2	2	4	0	23.670803	60	Female	Rural	1	1	1	2	1	0
444	33	2	1	5	90	19.966978	60	Male	Rural	1	2	1	3	1	0
445	38.5	2	1	7	120	23.18113	60	Male	Rural	1	2	1	3	0	0
446	41.8	2	0	5.5	2	23.61943	60	Male	Rural	1	2	1	3	0	0
447	25.9	2	2	4	0	20.403646	60	Female	Rural	3	1	2	2	1	0
448	31	3	1	7	0	25.21463	60	Female	Rural	1	1	2	2	0	0
449	26.5	3	1	7	120	25.065397	60	Female	Rural	1	1	2	2	0	0
450	29	2	0	8	0	19.797943	60	Female	Urban	1	2	2	2	0	0
451	23	2	1	6	30	21.928864	60	Female	Urban	1	2	2	2	0	0
452	43	3	2	8	1	26.31202	60	Male	Urban	1	2	2	2	1	0
453	30.5	2	1	9	0	23.040071	60	Male	Urban	3	1	2	2	1	0
454	24	2	2	8	2	20.177555	60	Female	Urban	1	1	2	2	1	0
455	40	4	1	7	60	33.021103	60	Male	Urban	1	2	1	2	0	0
456	39.1	2	0	7	120	24.715767	60	Male	Rural	1	2	1	3	1	0
457	26.5	3	1	12	0	29.550817	60	Female	Urban	1	1	2	2	0	0
458	38.2	3	1	6	0	29.386358	60	Male	Urban	1	2	1	3	0	0
459	40.5	2	0	7	30	24.915878	60	Male	Urban	1	2	2	3	0	0
460	24.5	2	2	6	0	18.929907	60	Female	Rural	1	2	2	2	1	0
461	47	3	2	8	60	26.486101	60	Male	Rural	1	2	1	1	0	0
462	47.5	2	1	6	120	22.22384	60	Male	Rural	1	2	1	1	1	0
463	29.5	2	2	8	60	23.117586	60	Female	Rural	1	1	2	2	1	0
464	35.5	3	1	4	0	25.372452	60	Male	Rural	2	1	2	3	1	0
465	21.5	3	0	8	120	25.590801	60	Female	Rural	1	1	2	2	1	0
466	49.1	2	2	5.5	40	24.62059	60	Male	Urban	1	2	1	1	1	0
467	26	2	0	5	0	24.360472	60	Female	Urban	1	1	2	2	1	0
468	34.5	3	2	8	0	27.88192	60	Male	Urban	1	1	1	3	0	0
469	49	3	0	8	60	26.560833	60	Male	Urban	1	2	1	1	0	1
470	28.9	2	2	7	30	19.790953	60	Male	Rural	3	1	1	2	0	0
471	38	2	2	5.5	1	23.06677	60	Male	Rural	1	2	1	2	0	0
472	40.4	2	2	6	0	22.890104	60	Male	Rural	1	2	1	3	0	0
473	20	3	2	8	0	29.29442	60	Female	Urban	1	1	2	2	1	0
474	39	2	2	6	0	23.161257	60	Male	Urban	3	2	1	3	0	0
475	27	3	0	5	0	25.565638	60	Male	Rural	1	2	1	2	0	1
476	24	3	2	7	120	25.236612	60	Female	Rural	1	1	2	2	0	1
477	30.5	2	2	2	0	22.947905	60	Female	Rural	1	1	2	2	1	1
478	33.5	2	0	9	60	20.095951	60	Male	Rural	3	1	1	2	0	0
479	31	3	2	5.5	90	26.698225	60	Female	Rural	2	2	2	2	1	0
480	45.5	2	0	4.5	60	19.702908	60	Male	Rural	1	2	1	1	0	0
481	36.5	2	2	5	120	23.678185	60	Female	Rural	2	1	2	2	1	0
482	32	3	0	5	120	25.871107	60	Male	Rural	1	2	1	3	0	0
483	34.5	3	0	8	120	26.493614	60	Female	Urban	1	1	2	2	0	0
484	28.5	3	1	5.5	60	28.28674	60	Female	Urban	3	2	2	2	1	0
485	22	2	2	6	30	24.375055	60	Female	Urban	1	2	2	3	1	0
486	16	3	2	2	60	25.599998	60	Female	Urban	1	2	2	2	1	0
487	29	1	0	8	0	18.491125	60	Female	Rural	1	1	1	2	1	0
488	25	2	2	7	90	24.998903	60	Female	Rural	1	1	2	2	1	0
489	43	3	2	8	60	28.010221	60	Male	Rural	1	1	2	3	0	0
490	35	2	0	10	0	20.173252	60	Male	Rural	1	1	1	3	0	0
491	32	2	0	3	60	19.1484	60	Male	Rural	1	1	2	3	1	0
492	19	2	2	4	120	18.517313	60	Female	Rural	1	1	2	3	1	1
493	20	2	2	6	60	24.235104	60	Female	Rural	1	1	2	2	1	0
494	29	2	2	6	10	24.679317	60	Female	Urban	1	2	2	2	0	0
495	40.15	2	0	6	0	21.878843	60	Male	Rural	1	2	2	3	0	0
496	20.1	1	2	8	0	17.898962	60	Female	Rural	1	1	2	2	1	0
497	15.5	2	2	5	0	18.532837	60	Female	Rural	1	1	2	1	1	0
498	40	2	1	6	0	19.982286	60	Male	Rural	1	2	1	2	0	0
499	27	2	1	5	0	22.552347	60	Female	Urban	1	1	2	2	0	0
500	33	2	2	8	0	19.939241	60	Male	Rural	1	2	1	2	0	0
501	27.5	2	2	4	0	22.564968	60	Female	Rural	1	1	2	2	1	0
502	23.5	2	1	6	30	24.331507	60	Female	Rural	3	1	2	2	1	0
503	20.5	2	2	8	0	22.65067	60	Female	Rural	1	2	2	2	0	1
504	23.4	3	2	6	0	25.515123	60	Female	Urban	3	1	2	2	1	1
505	43.2	2	2	7	60	23.41428	60	Male	Urban	1	2	1	3	0	0
506	41	3	2	7	60	27.719328	60	Male	Rural	1	1	2	3	0	0
507	35.5	2	2	8	60	19.499172	60	Male	Rural	1	1	1	2	0	1
508	27.5	2	1	4	0	24.131416	60	Female	Rural	1	1	2	2	1	0
509	28.5	2	1	8	60	23.88301	60	Female	Rural	1	1	2	2	0	0
510	29.2	2	2	9	0	24.161848	60	Female	Urban	1	1	2	2	0	0
511	18.2	2	0	6	120	23.035456	60	Female	Urban	1	1	2	2	1	0
512	18.5	2	2	10	0	22.782402	60	Female	Rural	1	1	2	2	0	0
513	26.2	3	1	3	120	26.615175	60	Female	Urban	3	1	2	3	0	0
514	32.2	2	1	8	0	19.112946	61	Male	Rural	3	2	1	3	0	0
515	35.3	3	1	6	0	25.27074	61	Female	Rural	1	1	2	3	0	0
516	38.3	2	0	7	0	19.912333	61	Male	Rural	1	1	1	3	1	0
517	33	2	1	5	0	21.906271	61	Male	Rural	1	1	1	3	0	0
518	22.5	2	0	5	0	18.641645	61	Female	Rural	3	1	2	2	1	0
519	29	1	2	6	60	17.935293	61	Male	Rural	1	1	1	2	0	0
520	17.5	1	1	10	0	18.092052	61	Female	Rural	1	1	2	2	0	1
521	49.5	2	2	4	0	20.865051	61	Male	Rural	3	1	1	3	1	0
522	32	3	0	8	0	28.121473	61	Female	Rural	1	1	2	3	0	0
523	33.5	2	2	6	0	20.215054	61	Male	Rural	3	1	1	3	1	0
524	47.5	3	1	6	30	25.480646	61	Male	Rural	1	1	1	2	1	0
525	39	1	2	6	30	18.387745	61	Male	Rural	1	1	1	1	1	0
526	20	2	0	3	0	24.709057	61	Female	Rural	1	1	2	2	1	0
527	43	2	1	6	0	21.670122	61	Male	Rural	1	1	1	3	0	0
528	32	3	2	8	0	26.836487	61	Female	Rural	1	1	2	2	1	0
529	41	3	2	6	0	25.7254	61	Male	Urban	1	1	1	3	0	0
530	17	3	1	8	0	26.467422	61	Male	Rural	1	1	1	2	0	0
531	25	2	0	8	30	22.677326	61	Female	Urban	1	1	2	2	0	0
532	48	2	1	10	60	24.862293	61	Male	Urban	1	2	2	3	0	0
533	43	2	0	8	0	22.610445	61	Male	Urban	1	2	1	1	0	0
534	31	3	2	6	10	26.480713	61	Female	Urban	1	2	2	2	0	0
535	33.5	3	0	7	60	26.974337	61	Female	Urban	1	1	2	2	0	0
536	24.1	3	2	8	2	27.469194	61	Female	Urban	1	1	2	2	1	1
537	26.1	2	2	4	60	23.184782	61	Female	Rural	1	1	2	2	1	0
538	48.5	2	1	8	60	22.942915	61	Male	Urban	1	1	1	3	0	0
539	42	2	2	6	0	22.637997	61	Male	Urban	1	1	1	3	0	0
540	40	2	2	5	60	21.18922	61	Male	Urban	1	2	1	2	0	0
541	26.5	2	0	4	60	21.642735	61	Female	Urban	3	1	2	2	0	0
542	42.5	2	2	7	0	21.600662	61	Male	Rural	1	1	1	2	0	0
543	30.5	2	0	6	60	24.645983	61	Female	Rural	1	1	2	2	0	0
544	51	2	1	7	20	23.044485	61	Male	Rural	1	1	1	2	0	0
545	22.8	2	1	8	2	24.622938	61	Female	Rural	1	1	2	2	0	0
546	27.2	2	1	6	0	21.852238	61	Female	Rural	1	1	2	2	1	0
547	20.9	2	1	8	0	18.886143	61	Female	Rural	3	1	2	2	0	0
548	30.5	2	2	7	0	22.388302	61	Male	Rural	1	1	1	2	1	0
549	38.5	2	0	8	0	19.423527	61	Male	Rural	1	1	1	2	1	0
550	43	3	0	6	0	25.984575	61	Male	Rural	1	1	1	2	1	0
551	23.5	2	2	8	60	21.805727	61	Female	Rural	1	1	2	2	1	1
552	22	4	2	4	60	31.00025	61	Female	Rural	1	1	2	2	0	0
553	36	3	2	8	0	25.145563	61	Male	Rural	1	1	1	3	1	0
554	23	3	2	8	0	25.959978	61	Female	Rural	1	1	2	2	0	0
555	30	2	1	8	0	24.921873	61	Female	Rural	3	1	2	2	1	0
556	25	2	2	5	0	21.31905	61	Female	Rural	1	1	2	2	1	0
557	23.5	1	2	4	0	18.354797	61	Female	Rural	1	1	2	2	1	0
558	24	2	2	6	0	21.66725	61	Female	Rural	1	1	2	2	1	1
559	24	2	2	6	60	24.071466	61	Female	Rural	1	1	2	2	1	1
560	32	2	2	7	0	20.827286	61	Female	Rural	1	1	2	2	1	1
561	43	2	1	7	120	21.62502	61	Male	Rural	1	1	1	3	0	0
562	20.5	1	2	5	0	18.326286	61	Female	Urban	1	1	1	3	1	1
563	19	2	2	4	0	20.732534	61	Female	Urban	1	2	2	2	1	0
564	42.5	3	2	8	0	25.502981	61	Male	Urban	1	1	1	2	0	0
565	36	2	1	5	90	24.896816	61	Female	Rural	1	1	2	2	0	0
566	45.2	4	2	5	0	30.590456	61	Male	Rural	1	1	1	3	0	0
567	33.5	3	2	6	3	25.426908	61	Male	Rural	1	1	1	1	1	1
568	34	3	1	6	2	27.868376	61	Male	Rural	1	1	1	3	0	0
569	36.2	2	1	8	90	21.643505	61	Male	Urban	1	1	1	3	0	0
570	30.1	3	2	1	3	28.319033	61	Female	Urban	3	1	2	3	1	1
571	37.5	2	2	8	60	20.837105	61	Male	Rural	1	2	1	1	0	0
572	24.1	2	0	6	60	24.222788	61	Female	Rural	1	1	2	2	0	1
573	30.5	2	2	3	0	23.485996	61	Male	Rural	1	1	1	3	1	0
574	22.6	2	2	10	0	24.18297	61	Female	Rural	1	1	2	2	0	0
575	21.8	3	2	4	0	29.675318	61	Female	Urban	3	1	2	2	1	0
576	44	2	0	8	60	24.622938	61	Male	Rural	1	1	1	3	0	0
577	38	2	2	4	60	19.321014	61	Male	Rural	1	1	1	2	1	0
578	20	2	1	5	60	20.206404	61	Female	Rural	1	1	2	2	1	0
579	39	2	0	8	60	24.133884	61	Male	Rural	1	1	1	3	1	0
580	40	2	2	7	30	19.342575	61	Male	Rural	1	1	1	2	1	0
581	30	2	2	10	120	21.462305	61	Male	Rural	1	1	1	3	0	0
582	42	2	0	8	30	20.087513	61	Male	Urban	1	1	1	3	1	0
583	20	3	0	8	60	26.047998	61	Female	Rural	1	2	2	2	0	0
584	20	2	1	8	0	22.050766	61	Female	Urban	1	1	2	3	0	0
585	31	2	2	6	60	21.037096	61	Male	Rural	1	1	1	2	0	1
586	26	2	2	4	0	23.455427	61	Female	Rural	1	1	2	3	1	1
587	26	2	2	4	120	20.54798	61	Female	Rural	1	1	2	3	1	0
588	20	2	2	5	0	19.872608	61	Female	Rural	1	2	2	2	1	1
589	39	2	2	8	60	21.137173	61	Male	Rural	1	1	1	2	0	1
590	16.9	3	2	6	120	27.36888	61	Female	Rural	3	1	2	2	0	0
591	44.3	3	2	7	120	28.727943	61	Male	Rural	1	2	1	3	0	0
592	26	3	0	11	60	28.822828	61	Female	Rural	3	1	2	2	0	0
593	47.2	2	1	5	0	23.654108	61	Male	Rural	1	1	1	3	1	0
594	33.8	2	1	5	120	21.938505	61	Male	Rural	1	1	1	3	0	0
595	44.5	3	2	8	120	27.05764	61	Male	Rural	1	2	1	2	0	0
596	48	2	0	7	120	24.305557	61	Male	Rural	1	2	1	2	1	0
597	26.5	3	2	6	60	26.797163	61	Female	Rural	1	1	2	2	1	0
598	35.5	2	2	5	0	22.260925	61	Female	Rural	1	1	2	2	0	0
599	26.4	3	1	7	0	25.720165	61	Male	Rural	1	1	1	3	0	0
600	27.8	2	0	4	120	24.923061	61	Male	Urban	1	2	1	3	1	0
601	35.1	2	1	10	180	23.36568	61	Male	Rural	1	2	1	2	0	0
602	27.1	3	2	7	120	28.54172	61	Male	Rural	1	1	1	2	1	0
603	21.2	3	2	8	60	27.11738	61	Female	Rural	1	1	2	2	1	0
604	24.6	2	2	1	90	23.341852	61	Female	Rural	1	1	2	2	1	0
605	22.4	3	0	7.5	30	29.80057	61	Female	Rural	3	1	2	2	1	0
606	32	3	2	7	120	28.092655	61	Female	Urban	1	2	1	2	0	0
607	23.2	2	2	5	120	24.264172	61	Female	Urban	3	1	2	2	1	0
608	38	3	1	4	120	29.088541	61	Male	Urban	1	1	1	3	0	0
609	41.5	3	0	6.5	60	25.145563	61	Male	Urban	1	1	2	2	1	0
610	31	2	1	7	30	23.052889	61	Male	Urban	1	2	1	2	1	0
611	34.3	3	2	4	30	27.620129	61	Male	Rural	1	1	1	1	1	0
612	17.1	2	2	7	0	22.675364	61	Female	Rural	1	1	2	1	0	0
613	39.9	2	1	8	60	24.176117	61	Male	Rural	1	1	1	3	0	0
614	19.6	4	2	6	60	30.653282	61	Female	Rural	1	1	2	2	0	1
615	37.5	3	1	8	120	27.49238	61	Male	Rural	1	1	2	2	0	0
616	28.5	1	0	5	120	18.307308	61	Male	Urban	3	2	1	3	1	1
617	43	2	1	5	60	23.254747	61	Male	Urban	1	2	1	2	0	0
618	39	2	2	7	60	19.619501	61	Male	Urban	3	2	1	3	0	1
619	22	2	2	8	120	21.490797	61	Female	Rural	1	1	2	2	0	1
620	29	2	2	6	1	24.324116	61	Female	Urban	1	2	2	2	0	0
621	20.3	2	2	4	60	22.066332	61	Male	Rural	1	1	1	3	1	1
622	34.5	2	2	6.5	1.5	22.78834	61	Male	Rural	2	1	1	3	1	0
623	23	2	0	8	0	23.60659	61	Female	Rural	1	1	2	2	0	1
624	49	2	1	7	60	23.357883	61	Male	Rural	1	2	1	3	0	0
625	31.2	2	1	8	30	20.21403	61	Female	Rural	3	1	2	2	1	1
626	10.4	2	2	6	0	21.042	61	Female	Rural	1	1	2	2	1	1
627	6.1	2	1	3	0	19.382826	61	Female	Rural	1	1	2	2	1	1
628	20	3	2	6	30	27.956701	61	Female	Urban	1	1	2	2	1	1
629	22	3	2	4	60	26.568407	61	Female	Urban	1	1	2	3	0	1
630	22.5	2	2	8	0	18.766027	61	Female	Urban	1	1	2	2	1	0
631	24	3	0	6	0	27.609915	61	Female	Urban	1	1	2	2	0	0
632	32.1	4	1	7	0	31.139841	61	Female	Urban	1	1	2	2	0	0
633	44.5	2	0	5	30	21.502174	61	Male	Urban	1	1	2	3	1	1
634	37.5	1	2	6.5	0	18.45329	61	Male	Urban	1	1	2	3	1	1
635	47	3	1	6	70	26.590694	61	Male	Urban	1	1	1	3	0	0
636	19	2	0	8	60	21.556711	61	Female	Rural	1	1	2	3	0	1
637	25.8	2	2	8	120	24.626648	61	Female	Rural	1	1	2	2	1	1
638	25	3	2	7	60	28.430069	61	Female	Urban	1	1	2	2	0	0
639	37.5	2	2	4	0	24.977043	61	Male	Rural	1	2	1	1	1	0
640	28.5	3	2	6	60	29.136318	61	Male	Urban	3	1	1	2	1	0
641	30	3	2	5	120	28.440954	61	Female	Urban	1	1	2	2	1	0
642	36	2	2	7	0	23.066736	61	Female	Rural	1	1	2	2	1	0
643	25	4	0	8	0	33.068653	61	Female	Urban	3	1	2	2	0	0
644	48.2	2	2	7	0	20.667835	61	Male	Rural	1	1	1	1	0	0
645	42	4	0	8	60	31.240099	61	Male	Urban	1	2	1	1	1	0
646	32	2	0	8	60	19.090872	61	Female	Urban	1	2	2	2	0	0
647	41	2	0	6	60	24.40605	61	Male	Urban	1	2	1	3	1	0
648	14.1	3	2	2	0	28.186419	61	Female	Urban	1	1	2	2	1	0
649	20.9	3	2	10	90	25.942902	61	Female	Rural	1	1	2	2	0	0
650	15.1	3	2	11	90	28.401918	61	Female	Rural	1	1	2	2	0	0
651	23.6	2	2	5	60	22.789574	61	Female	Rural	3	1	1	2	1	0
652	12.5	2	1	7	0	22.216349	61	Female	Urban	1	1	2	1	0	0
653	20.5	3	2	7	60	27.19046	61	Female	Urban	1	1	2	2	1	0
654	21	3	2	2	60	25.209818	61	Female	Rural	1	1	1	1	1	0
655	23.5	2	1	8	60	23.279005	61	Female	Rural	1	1	2	2	0	0
656	19.5	2	2	7	30	23.95654	61	Female	Rural	1	1	2	2	0	0
657	29.5	2	2	2	0	22.361025	61	Female	Rural	1	1	1	2	1	0
658	20	2	2	10	60	24.038303	61	Female	Rural	1	1	2	2	1	0
659	19	3	2	4	30	26.50315	61	Female	Urban	2	1	2	2	1	0
660	20	3	2	6	60	28.805063	61	Female	Urban	3	1	1	2	0	0
661	54	2	0	6	0	23.414675	61	Male	Urban	1	1	1	2	0	0
662	23.5	3	2	6.5	0	25.203562	61	Female	Urban	1	1	2	2	0	0
663	26	2	2	4	0	22.126822	61	Female	Rural	3	1	2	2	1	1
664	24	3	2	10	0	26.133749	61	Female	Urban	1	1	2	2	0	0
665	45	3	1	8.5	0	25.24293	61	Male	Urban	1	2	1	3	0	0
666	42	2	2	6	60	23.44923	61	Male	Urban	1	1	2	3	1	0
667	27	3	2	7	0	25.29244	61	Female	Urban	3	1	2	2	1	0
668	18	4	2	7	20	30.299227	61	Female	Urban	2	1	2	2	0	0
669	27.5	2	0	5	30	20.5943	61	Female	Urban	1	1	2	2	0	0
670	47.5	2	1	8	0	24.02064	61	Male	Urban	1	2	1	3	0	0
671	24.5	2	0	7	60	23.098452	61	Female	Urban	1	1	2	2	1	1
672	38.5	2	1	6	60	22.442608	61	Male	Urban	1	1	1	2	1	0
673	42.5	2	2	6	60	22.30475	61	Male	Urban	1	1	2	3	0	0
674	35.5	2	1	6	30	21.931843	61	Male	Urban	1	1	1	3	0	0
675	46.5	2	1	10	90	20.03187	61	Male	Urban	1	1	1	2	0	1
676	45	3	1	7	0	26.337065	61	Male	Urban	1	1	1	2	0	0
677	26.5	3	2	4.5	15	25.032465	61	Female	Urban	1	1	2	2	0	0
678	31	3	1	5.5	30	28.95829	61	Female	Urban	1	1	2	2	1	0
679	32	2	2	7	60	22.022385	61	Female	Urban	1	1	2	2	0	0
680	44.5	3	2	5	30	27.254778	61	Male	Rural	1	1	1	3	1	0
681	30.1	2	2	7	60	23.507807	61	Male	Rural	1	1	1	3	1	0
682	43	2	2	4	0	23.665955	61	Male	Rural	1	2	1	2	1	0
683	44	3	1	4	60	29.53056	61	Male	Urban	1	1	1	3	1	0
684	24	3	2	0.5	0	27.020487	61	Female	Urban	1	1	2	2	1	0
685	31	3	2	7	60	27.990274	61	Female	Urban	1	1	2	3	1	1
686	41.2	2	2	8	30	23.524614	61	Male	Rural	1	1	1	3	1	1
687	21.5	3	2	2	120	27.553507	61	Female	Urban	1	1	2	2	0	0
688	30	4	2	2	60	33.717106	61	Female	Rural	1	1	2	2	0	0
689	32	3	2	2	90	26.024998	61	Male	Rural	2	2	1	3	0	0
690	27	2	0	6	180	23.425299	61	Female	Rural	1	1	2	2	0	0
691	26	2	2	4	0	22.777456	61	Male	Rural	1	2	1	2	1	0
692	14.5	2	2	6	0	21.716694	61	Female	Rural	1	1	2	2	0	0
693	20	2	2	3	30	21.813065	61	Female	Rural	1	1	2	2	1	0
694	36.5	2	2	0	3	24.73274	61	Male	Rural	1	1	1	2	1	0
695	30	3	2	5	60	25.223854	61	Male	Urban	1	2	1	3	0	1
696	29	2	0	6	0	20.811293	61	Female	Urban	1	2	2	1	0	1
697	17	2	2	5	60	23.419258	61	Female	Rural	1	1	2	3	1	0
698	29	2	2	5	120	24.00223	61	Female	Rural	1	1	2	2	1	1
699	49	2	1	5	0	23.298346	61	Male	Urban	1	2	1	1	1	0
700	24	1	2	6	60	17.08431	61	Female	Rural	1	1	2	2	1	1
701	22	2	1	4	0	19.906874	61	Female	Urban	3	1	2	2	0	0
702	28	2	2	6	20	23.897327	61	Female	Urban	3	1	2	3	1	0
703	34	3	2	8	60	28.100174	61	Male	Rural	1	1	1	2	0	0
704	17	2	2	5	0	24.870564	61	Female	Rural	3	1	2	2	1	0
705	46.5	3	2	10	0	25.503529	61	Male	Rural	1	1	1	2	0	0
706	27.5	2	0	4	0	24.527597	61	Female	Rural	1	1	2	2	1	0
707	21	3	1	7	0	27.524553	61	Female	Urban	1	1	2	2	0	0
708	34	3	2	8	60	26.7455	61	Male	Urban	1	2	2	2	0	0
709	37	3	1	7.5	0	28.663996	61	Male	Urban	1	2	1	2	1	0
710	18.5	2	2	8	0	21.491188	61	Female	Urban	1	2	2	2	1	0
711	25	2	2	10	60	24.530766	61	Female	Urban	1	1	2	2	0	1
712	36	2	2	6	60	20.068203	61	Male	Urban	1	2	1	3	1	0
713	42	2	0	8	0	23.088846	61	Male	Urban	1	1	1	2	0	1
714	20	2	2	8	60	24.403013	61	Female	Urban	3	1	2	2	1	0
715	31	2	0	5.5	0	22.999954	61	Male	Urban	1	2	1	3	0	0
716	17	2	0	7	0	19.107496	61	Female	Rural	1	1	2	2	0	0
717	38	2	2	5	60	22.449066	61	Male	Urban	1	2	1	1	0	1
718	31.5	2	2	8	60	21.619284	61	Female	Rural	1	1	2	2	0	1
719	28	3	1	7.5	2.5	25.023508	61	Female	Urban	1	1	2	2	0	1
720	27	2	1	4	0	22.727232	61	Female	Urban	3	1	2	2	1	0
721	23.1	3	2	5	0	26.255684	61	Female	Rural	1	2	2	1	0	0
722	30.2	2	0	5	90	19.026802	61	Male	Rural	1	2	1	3	0	0
723	35.3	2	1	7	120	20.17669	61	Male	Rural	1	2	1	2	0	0
724	34.5	2	0	6	0	22.272709	61	Male	Urban	1	1	1	3	0	0
725	25	2	2	9	0	24.79339	61	Female	Urban	1	2	2	3	0	1
726	54.5	3	1	8	0	25.100256	61	Male	Urban	1	2	1	2	0	0
727	21.5	2	2	6	120	18.992775	61	Male	Urban	1	2	1	2	0	0
728	28	2	0	3.5	0	23.020405	61	Female	Urban	1	2	2	2	1	0
729	40	2	0	7	0	23.679535	61	Male	Urban	1	1	1	2	0	0
730	40.5	2	0	7	60	24.96801	61	Male	Urban	1	1	1	2	0	0
731	30	4	0	10	60	30.191114	61	Female	Urban	1	1	2	2	0	0
732	30.5	2	1	7	60	19.718657	61	Female	Rural	1	1	2	2	1	1
733	27.8	4	2	5	60	33.019768	61	Female	Rural	1	1	2	2	0	1
734	39.9	2	2	6	60	23.16653	61	Male	Rural	1	1	1	3	1	0
735	55.6	2	1	7	0	22.126465	61	Male	Rural	1	2	1	3	0	0
736	24.2	2	1	7	60	22.674444	61	Female	Rural	1	1	2	2	0	0
737	12.1	3	2	8	120	28.370697	61	Female	Rural	3	1	2	2	0	0
738	21	4	2	7	1	121.50668	61	Male	Rural	1	1	1	2	0	0
739	18.1	2	1	6	60	24.260635	61	Female	Rural	1	1	2	2	0	0
740	13.1	4	2	5	30	68.91799	61	Female	Rural	1	1	2	2	1	0
741	21.1	2	2	2	0	24.061722	61	Female	Rural	1	1	1	2	1	0
742	24.9	2	2	7	120	20.250063	61	Male	Rural	1	1	1	2	1	0
743	33.1	2	2	2	0	23.035475	61	Male	Rural	1	2	1	2	1	0
744	36.6	2	2	10	2	19.034071	61	Male	Rural	1	2	1	2	0	0
745	37.8	2	0	7	0	24.834883	61	Male	Rural	2	1	1	2	1	0
746	20.9	3	2	4	0	25.156208	61	Female	Rural	1	1	2	2	1	0
747	40.5	2	0	8	2	20.465755	61	Male	Rural	3	2	1	2	0	0
748	38.5	2	0	10	60	18.746763	61	Male	Rural	1	2	1	2	0	0
749	30	2	2	8	70	22.951038	61	Male	Rural	1	1	2	2	1	0
750	44	2	2	10	60	22.08311	61	Male	Rural	2	1	1	1	0	0
751	25.5	2	1	5	0	23.30946	61	Female	Urban	1	2	1	2	1	0
752	27	3	2	10	0	26.311071	61	Female	Urban	1	1	2	2	0	0
753	34.5	2	2	5	0	29.945158	61	Female	Rural	1	2	2	2	1	0
754	22	4	2	7	0	35.33065	61	Female	Rural	1	1	2	2	1	0
755	35	4	2	4	0	30.128849	61	Female	Urban	1	1	2	2	1	0
756	21.5	2	1	5	0	19.003109	61	Female	Urban	1	1	2	2	1	0
757	27	1	1	6	120	17.258385	61	Female	Urban	3	1	1	2	1	1
758	31	2	0	8	60	24.783855	61	Female	Urban	1	1	1	1	0	0
759	29	2	0	5	0	23.145687	61	Female	Urban	1	1	2	3	0	0
760	42	3	2	6	60	29.408173	61	Male	Rural	1	1	1	2	0	0
761	31	2	0	8	30	23.624447	61	Male	Rural	1	1	1	2	0	0
762	40	2	1	7	0	23.264936	61	Female	Urban	1	2	2	3	0	0
763	34	1	1	5	0	16.729654	61	Male	Rural	1	1	1	3	1	0
764	38	2	0	5	0	22.076845	61	Male	Rural	1	1	1	1	1	0
765	37.1	2	2	5	120	22.726776	61	Male	Rural	1	1	2	2	1	0
766	34.5	2	1	8	0	20.871815	61	Male	Rural	1	1	1	3	1	0
767	27	2	2	7	0	23.743782	61	Female	Urban	1	1	2	2	1	0
768	38	2	0	9	0	22.519617	61	Male	Urban	1	1	1	3	0	0
769	24.5	2	2	5	0	19.999779	61	Female	Rural	3	1	2	2	1	0
770	39	2	1	2.5	1	21.501135	61	Male	Rural	2	1	1	2	1	0
771	39	2	0	8	60	22.348799	61	Male	Rural	1	1	1	2	0	0
772	21.2	3	2	7	120	25.771883	61	Female	Urban	3	1	1	2	0	0
773	20	2	2	7	60	22.905203	61	Female	Rural	3	1	2	1	1	0
774	25	3	2	10	30	26.108225	61	Female	Rural	1	1	2	2	0	0
775	52	2	2	6	60	29.938084	61	Male	Rural	1	2	1	1	1	0
776	46.5	2	2	3	60	21.738918	61	Male	Rural	1	1	1	3	1	0
777	31	3	0	8	60	25.906637	61	Female	Rural	1	1	1	2	0	0
778	24	3	2	4	0	25.172571	61	Male	Rural	1	1	2	2	1	0
779	38	3	2	6	60	25.221342	61	Male	Rural	1	2	1	3	1	0
780	34	2	0	7	10	23.284546	61	Female	Rural	1	1	1	2	0	0
781	52	3	2	7	0	25.668219	61	Male	Urban	1	1	2	2	0	0
782	39.5	2	2	8	60	24.395617	61	Male	Urban	1	2	1	2	0	0
783	20	2	2	8	0	19.39007	61	Female	Urban	1	1	2	2	0	0
784	34.3	3	1	8	0	25.37782	61	Female	Urban	1	2	1	2	0	0
785	28	2	2	2	20	24.60102	61	Female	Urban	3	2	2	2	1	0
786	29.9	3	2	8	0	26.972563	61	Female	Urban	1	1	1	2	0	0
787	21	3	2	7	60	28.023668	61	Female	Urban	1	2	2	2	0	0
788	44	2	2	8	20	22.41394	61	Male	Urban	1	2	1	1	0	0
789	43	2	2	5	60	23.012888	61	Male	Urban	1	2	2	2	1	0
790	32	3	2	6.5	0	28.201443	61	Female	Urban	1	2	2	2	0	0
791	30	2	2	11	30	22.499998	61	Female	Urban	1	2	2	2	0	0
792	34	3	2	7	0	25.78868	61	Female	Urban	1	1	2	2	0	0
793	28	3	2	3	60	25.305908	61	Female	Urban	3	2	2	2	1	0
794	22.5	2	1	3	0	20.361576	61	Female	Rural	1	1	2	2	1	0
795	33	2	0	5	0	19.161884	61	Male	Rural	2	2	1	3	0	0
796	20.4	1	2	1	0	18.168392	61	Female	Rural	1	1	2	2	1	0
797	26.5	2	0	3	60	21.346975	61	Male	Rural	1	1	1	3	1	1
798	24	2	0	3	120	22.630154	61	Female	Rural	1	1	2	2	0	0
799	32	2	0	5	0	20.403267	61	Male	Urban	1	2	1	1	1	1
800	31	2	0	6	60	24.8	61	Female	Urban	1	2	2	2	0	0
801	37.5	2	2	6	60	20.801226	61	Male	Rural	1	2	1	3	0	0
802	29.5	2	1	10	0	21.51504	61	Female	Rural	1	1	2	2	1	0
803	31	3	1	6	30	26.575195	61	Female	Rural	1	2	2	2	0	0
804	26	2	2	7	90	19.401152	61	Male	Rural	1	1	1	2	0	0
805	17.5	2	2	6	0	23.76642	61	Female	Rural	1	2	2	2	1	0
806	50	3	2	7	120	26.381012	61	Male	Rural	1	1	1	2	0	0
807	27.5	2	2	5	0	24.136017	61	Female	Rural	1	1	2	2	1	1
808	23	2	0	6	0	19.650278	61	Female	Rural	1	1	2	2	1	1
809	37	2	2	6	60	21.311905	61	Male	Rural	1	2	1	3	0	0
810	37	2	2	4	60	21.452686	61	Male	Rural	1	2	1	3	1	0
811	26.5	2	1	6	0	20.811014	61	Female	Rural	3	1	2	2	0	0
812	16.5	2	2	5	0	18.868277	61	Female	Rural	1	1	2	2	0	0
813	35.5	2	2	6	120	20.39207	61	Male	Rural	2	1	1	3	0	1
814	38.2	2	0	7	60	19.816967	61	Male	Urban	1	1	1	3	0	0
815	28.5	2	2	5	60	23.178291	61	Male	Rural	3	2	1	3	1	0
816	27.5	2	1	6	0	24.101562	61	Female	Rural	1	1	2	2	1	0
817	38	2	2	5	0	22.117935	61	Male	Rural	3	2	2	3	1	0
818	36.8	1	1	6	0	17.813683	61	Male	Rural	1	2	1	3	0	0
819	27.2	4	2	8	60	30.852617	61	Male	Rural	1	2	1	1	0	1
820	15.7	3	2	3	0	25.876059	61	Female	Rural	1	1	2	2	1	0
821	21.2	3	1	7	0	27.564587	61	Female	Urban	1	1	2	3	0	1
822	25.5	2	0	6	60	19.929848	61	Female	Rural	1	1	2	2	1	0
823	36.2	2	1	6	0	20.677216	61	Male	Rural	3	1	1	3	1	0
824	31	2	2	4	30	22.995588	61	Male	Rural	3	1	1	3	1	0
825	36	2	1	6	30	20.650856	61	Male	Rural	1	1	1	2	1	1
826	33	4	2	8	0	31.644444	61	Female	Urban	1	2	2	2	0	0
827	49	3	0	8	20	25.482662	61	Male	Urban	1	1	2	2	1	0
828	30	2	2	8	0	24.953203	61	Female	Urban	3	1	2	2	0	1
829	18	2	2	3	120	19.264631	61	Female	Rural	1	1	2	2	1	0
830	33.1	2	2	6	60	23.485796	61	Male	Rural	1	1	1	3	1	0
831	41.9	2	2	10	0	20.662327	61	Male	Rural	1	1	1	3	1	0
832	42.8	2	2	5	120	20.040354	61	Male	Rural	3	1	1	1	0	0
833	39	2	1	6	0	21.962027	61	Male	Rural	1	1	1	2	1	0
834	32	2	2	9	60	24.747313	61	Female	Rural	1	1	2	2	1	1
835	29.5	2	1	8	60	23.637007	61	Female	Rural	1	1	2	2	1	1
836	34.5	2	0	5.6	40	21.321457	61	Male	Urban	1	2	1	3	0	0
837	33	2	2	8	70	20.104515	61	Male	Urban	1	2	1	3	0	0
838	32.5	2	2	4.5	1	22.409878	61	Male	Rural	2	1	1	3	0	0
839	28.1	2	1	6	0	23.208578	61	Female	Rural	3	1	2	2	1	1
840	24	1	0	2	0	17.602898	61	Female	Rural	1	1	2	2	1	1
841	19.5	2	2	6	2	24.675068	61	Female	Rural	1	1	2	2	1	0
842	44	3	1	6	0	26.62106	61	Male	Urban	1	2	1	3	0	0
843	11	2	2	1	0	23.597067	61	Female	Rural	1	1	1	2	1	1
844	21.8	2	2	2	0	23.315561	61	Female	Rural	3	1	2	2	1	0
845	24.5	1	2	7	0	16.773636	61	Female	Rural	1	1	2	2	1	0
846	24	3	1	6	0	25.55237	61	Female	Rural	1	1	2	2	0	1
847	36	2	2	5	0	23.461828	61	Male	Rural	3	2	1	2	1	0
848	29	3	2	7	60	25.987894	61	Female	Urban	1	2	2	2	1	0
849	22	3	0	8	0	25.243248	61	Female	Urban	1	1	2	2	0	0
850	22.5	3	2	10	120	25.974016	61	Male	Rural	1	2	1	1	0	1
851	26.1	2	1	4	120	19.82767	61	Female	Rural	1	1	2	2	1	1
852	15.1	2	2	10	60	21.49532	61	Female	Rural	1	1	2	2	1	1
853	16.2	4	2	5	120	33.556313	61	Female	Rural	1	1	2	2	0	0
854	44.1	2	2	5	120	19.811996	61	Male	Rural	1	2	1	2	0	0
855	46	2	0	8	120	24.483397	61	Male	Rural	1	2	1	2	0	0
856	38.5	1	1	8	60	17.850061	61	Male	Urban	1	2	1	3	0	0
857	18.9	2	2	9	30	21.914648	61	Male	Rural	1	1	1	2	0	0
858	23.8	2	0	7	0	22.504215	61	Female	Rural	3	1	2	2	0	0
859	23.9	2	2	6	90	22.683584	61	Female	Rural	1	1	2	2	0	0
860	32.5	3	2	5	1	26.39121	61	Male	Urban	1	2	1	2	0	0
861	22.1	2	2	5	0	23.71338	61	Female	Urban	1	2	2	2	1	1
862	28.2	3	2	5	30	26.44531	61	Female	Urban	2	1	2	2	1	0
863	29.9	2	2	3	0	24.220102	61	Female	Urban	1	1	2	2	1	0
864	38	3	0	8	90	25.06202	61	Male	Urban	1	1	1	2	1	0
865	22	4	2	6	60	35.24925	61	Female	Rural	1	2	1	2	0	1
866	17	2	1	4.5	0	23.777779	61	Female	Rural	1	1	1	2	1	1
867	38	2	0	7.5	60	22.574955	61	Male	Rural	3	1	1	3	0	0
868	28	2	2	7	0	24.221607	61	Female	Rural	1	1	2	2	1	1
869	51	2	0	8	60	23.875431	61	Male	Urban	1	2	1	2	0	0
870	43.5	3	2	8	60	25.730772	61	Male	Urban	1	1	1	3	1	0
871	23.5	4	1	7	80	35.08851	61	Female	Rural	1	1	2	1	1	0
872	41.5	2	0	7	60	21.039696	61	Female	Rural	1	1	2	2	0	0
873	32.5	3	2	2	0	27.021893	61	Female	Rural	1	1	2	2	1	0
874	38.5	3	2	6.5	90	27.641111	61	Male	Rural	1	2	1	3	0	0
875	28.5	3	1	7	60	25.667656	61	Female	Rural	3	1	2	1	0	0
876	24.5	2	2	8	60	22.150997	61	Female	Rural	2	1	2	2	1	0
877	47	3	0	8	60	29.428066	61	Male	Rural	1	2	1	3	0	0
878	28	2	2	9	60	21.973839	61	Female	Rural	1	1	1	2	0	0
879	42.5	2	2	8	0	23.108997	61	Male	Rural	1	2	1	3	0	0
880	13	2	2	10	180	18.589058	61	Female	Rural	1	1	2	3	0	0
881	42.5	3	0	6	90	25.996328	61	Male	Urban	1	2	1	1	0	0
882	24	4	1	7	120	32.126442	61	Female	Urban	1	1	2	2	0	0
883	35	3	2	4.5	0	29.067205	61	Male	Rural	1	1	1	2	0	0
884	28	2	1	6	0	23.150671	61	Female	Rural	1	2	2	2	1	0
885	31	2	0	8	0	21.729675	61	Female	Rural	3	1	1	2	1	0
886	23	2	2	3	0	21.729647	61	Female	Rural	1	1	2	2	1	0
887	34.5	2	1	7	0	23.34501	61	Male	Rural	1	2	1	3	1	0
888	40	4	0	8	60	30.594831	61	Male	Rural	1	1	1	2	0	0
889	49	2	0	8	60	24.298868	61	Male	Rural	1	1	1	1	0	0
890	26	3	2	6	0	29.333557	61	Female	Rural	1	1	2	2	1	0
891	36.5	2	0	8	120	22.0654	61	Male	Rural	1	1	1	3	0	0
892	16.5	2	2	6	60	24.004776	61	Female	Rural	1	1	2	2	1	0
893	23.7	2	2	5	0	23.139402	61	Female	Rural	1	1	2	2	1	0
894	44	3	0	7.5	90	29.794954	61	Male	Rural	1	1	2	3	0	0
895	37.9	3	2	7	60	25.420122	61	Male	Rural	1	1	1	2	1	0
896	27	3	2	8	60	29.483425	61	Female	Rural	1	1	2	2	0	0
897	29	2	0	1	0	24.43516	61	Female	Rural	1	1	2	2	1	0
898	32	2	1	8	0	20.689161	61	Male	Rural	1	1	1	3	0	0
899	30.2	3	2	3	0	27.592735	61	Female	Urban	1	1	2	2	1	0
900	19	4	2	4	60	34.72876	61	Female	Urban	1	1	2	2	1	0
901	41	3	2	4	60	26.168201	61	Male	Urban	1	1	1	2	0	0
902	47	3	1	6	120	28.401936	61	Male	Urban	1	2	1	2	0	0
903	35	2	0	9	120	19.924667	61	Male	Urban	1	2	1	3	0	0
904	25	3	2	7	0	25.642492	61	Female	Urban	1	1	2	2	1	0
905	28	2	2	3	0	24.775236	61	Female	Rural	1	2	2	2	1	0
906	39.8	4	2	7	60	31.684574	61	Male	Rural	3	1	1	3	1	0
907	36	2	1	9	120	22.718035	61	Male	Rural	1	1	1	2	0	0
908	28	2	2	5	30	23.145226	61	Male	Rural	1	1	1	1	0	0
909	29	3	1	9	120	26.410873	61	Female	Rural	1	2	2	2	0	0
910	22.1	3	2	5	30	27.681406	61	Female	Urban	1	1	2	2	0	0
911	25.6	2	2	8	120	24.00474	61	Female	Urban	1	1	2	2	1	0
912	36.8	3	2	8	1	27.629845	61	Male	Urban	1	1	1	2	1	0
913	28.9	3	2	6	60	29.45656	61	Female	Urban	1	1	2	2	0	0
914	39.8	2	0	6	0	22.791292	61	Male	Urban	1	1	1	2	0	0
915	24	2	2	3	60	23.873947	61	Female	Rural	1	1	1	2	1	0
916	33	2	0	8	120	23.774094	61	Male	Rural	1	1	1	3	1	1
917	45	2	2	8	1	24.869947	61	Male	Rural	1	1	2	3	0	0
918	23	2	2	7	60	23.077341	61	Female	Rural	3	1	2	2	1	0
919	41.5	4	2	6	60	30.203304	61	Male	Rural	1	2	1	3	0	0
920	38.5	2	2	10	90	19.228086	61	Male	Rural	1	1	1	2	0	0
921	39	2	2	2	0	22.959187	61	Male	Urban	1	1	1	2	1	0
922	48.5	3	2	6	0	26.071417	61	Male	Urban	1	1	1	2	0	0
923	39	3	2	6	120	28.207531	61	Male	Urban	1	2	1	2	0	0
924	24	3	2	9	2	29.201141	61	Female	Urban	2	1	2	2	0	0
925	29	3	0	10	120	26.358677	61	Female	Urban	1	1	2	2	1	0
926	21.5	3	2	6	90	27.557638	61	Male	Rural	1	1	1	3	0	0
927	23.3	2	1	6	0	21.665745	61	Female	Rural	1	1	2	2	1	0
928	25.1	4	2	5	60	32.722385	61	Female	Rural	1	1	2	2	1	0
929	39	3	2	7	0	27.85223	61	Male	Urban	1	2	1	3	1	0
930	23.7	3	1	8	0	25.903357	61	Female	Urban	1	1	2	2	0	0
931	46.5	3	1	8	70	28.519333	61	Male	Rural	1	2	1	3	0	0
932	28.9	2	0	5	0	19.489403	61	Male	Rural	1	1	1	2	1	0
933	36	2	2	5	0	23.454817	61	Male	Rural	1	1	1	2	1	0
934	30.4	2	2	7	60	19.874834	61	Male	Rural	1	1	1	2	0	0
935	19	3	2	7	120	29.359375	61	Female	Rural	1	1	2	2	0	0
936	41.2	2	1	4.5	60	21.097948	61	Male	Urban	1	2	1	3	0	0
937	31.8	2	2	9	180	24.729294	61	Male	Urban	3	1	1	2	0	0
938	31	2	0	4	0	23.459143	61	Female	Urban	1	1	2	2	1	0
939	35	2	1	3	0	23.999798	61	Male	Rural	1	1	2	3	1	0
940	16.2	3	2	8	180	26.375479	61	Female	Rural	2	1	2	2	0	1
941	41.5	3	2	5	0	27.776943	61	Male	Urban	1	1	1	1	0	0
942	28.5	3	2	6	1	25.388035	61	Female	Urban	1	1	2	2	0	0
943	29	3	2	4	60	29.413807	61	Female	Urban	1	1	2	2	1	0
944	29	3	2	8	0	28.668894	61	Male	Rural	1	1	1	2	1	0
945	30	4	1	5	120	31.840708	61	Female	Rural	2	1	2	2	1	0
946	17	3	2	4	0	29.649343	61	Female	Rural	1	1	2	2	1	0
947	27	4	2	7	60	30.138947	61	Female	Rural	1	1	2	2	0	0
948	24.5	2	0	7	0	21.217897	61	Female	Rural	1	1	2	2	0	1
949	51	2	2	8	60	20.315233	61	Male	Urban	3	2	1	3	0	0
950	40	2	1	6	60	23.66255	61	Male	Urban	1	2	1	2	0	0
951	28	3	2	7.5	90	27.274014	61	Female	Urban	3	1	2	2	0	0
952	43	2	2	8	120	21.192743	61	Male	Rural	1	1	2	2	0	0
953	26	3	2	4	0	25.299377	61	Female	Rural	1	1	2	2	0	0
954	25	3	2	3.5	30	27.55463	61	Female	Rural	1	1	2	2	1	0
955	46.5	3	0	5	0	25.11103	61	Male	Urban	1	2	1	3	1	0
956	25.4	1	2	8	0	17.29026	61	Female	Rural	1	1	2	3	0	1
957	27.9	2	2	6	0	19.26347	61	Male	Rural	1	2	1	3	1	0
958	36	2	2	6	0	19.643925	61	Male	Rural	1	1	1	2	1	0
959	20	3	2	5	0	29.107265	61	Female	Rural	2	2	2	2	1	0
960	26.5	2	2	6	0	24.089748	61	Female	Urban	1	2	2	2	0	0
961	37	3	2	8	0	25.901154	61	Female	Urban	1	2	2	2	1	0
962	36.5	2	2	4	0	19.438107	61	Female	Rural	1	1	2	2	1	0
963	42.5	3	2	5	0	26.969084	61	Male	Rural	1	2	1	3	0	0
964	21.5	3	2	4	30	25.912281	61	Male	Rural	1	1	2	3	1	0
965	33.1	2	2	7	60	23.445353	61	Male	Rural	2	1	1	2	1	0
966	24.5	2	2	3	120	22.844078	61	Female	Rural	3	1	2	2	1	0
967	21.5	2	1	4	0	23.57374	61	Female	Urban	1	1	2	3	1	0
968	38.5	2	1	5	80	22.17563	61	Male	Urban	3	1	1	2	0	0
969	35.5	2	0	8	120	20.25545	61	Male	Urban	1	2	1	3	0	0
970	20.5	3	1	4	60	26.09706	61	Female	Urban	1	1	2	2	1	1
971	25	2	1	8	0	23.539629	61	Female	Rural	1	1	2	2	0	1
972	29.8	2	2	7	120	21.886154	61	Male	Rural	1	1	1	3	0	0
973	33.6	2	1	10	0	18.690811	61	Male	Rural	1	2	1	2	0	0
974	21	2	1	5	0	23.514568	61	Female	Urban	1	2	2	2	0	0
975	31.5	1	0	6	0	18.37072	61	Male	Urban	1	1	1	2	1	1
976	32.8	2	1	2	0	23.33231	61	Male	Rural	3	2	1	3	0	0
977	39.5	2	2	8	0	23.120625	61	Male	Rural	1	2	1	1	0	0
978	46.7	2	2	5	0	20.66134	62	Male	Rural	1	1	1	2	1	0
979	23.1	2	2	9	120	21.474697	62	Female	Urban	3	1	2	2	1	0
980	35	2	2	8	60	23.72034	62	Male	Urban	1	1	1	2	0	0
981	20.9	2	2	3	0	23.273426	62	Female	Rural	3	1	2	2	0	0
982	20.1	1	1	5	0	18.112694	62	Female	Rural	1	1	2	3	1	0
983	25.5	1	2	8	0	18.427443	62	Female	Rural	1	1	1	2	0	0
984	22.5	2	1	4	60	19.151585	62	Female	Rural	1	1	2	2	1	0
985	38.5	2	2	7	60	21.264063	62	Male	Rural	1	1	2	1	0	0
986	34	2	0	3	0	24.837019	62	Male	Rural	1	2	1	2	0	0
987	41	2	0	10	0	23.634453	62	Male	Rural	1	1	1	3	0	0
988	28	2	0	8	180	23.549458	62	Female	Urban	1	1	2	2	0	0
989	19	2	2	4	0	19.91535	62	Male	Urban	1	1	1	2	1	1
990	43.5	2	2	8	3	23.994143	62	Male	Urban	1	1	2	3	0	0
991	29	2	1	5	0	20.74361	62	Female	Rural	1	1	1	2	0	0
992	21.2	3	1	8	120	26.612032	62	Male	Rural	1	1	1	3	0	0
993	35	3	1	6	20	26.491947	62	Male	Urban	1	1	1	3	0	1
994	52	3	1	7	120	26.519083	62	Male	Urban	1	1	1	3	0	0
995	45	2	2	6	60	19.564901	62	Male	Urban	3	1	1	3	0	0
996	53	2	0	6	0	24.92064	62	Male	Urban	1	2	1	2	0	0
997	17.5	2	1	8	30	19.293037	62	Female	Urban	1	1	2	2	1	0
998	44	2	2	7	0	22.949808	62	Male	Urban	1	1	2	2	0	0
999	35.5	2	1	5	0	23.18631	62	Male	Urban	1	2	1	3	1	0
1000	45.2	2	0	9	0	19.71859	62	Male	Urban	1	1	1	3	0	1
1001	31	3	2	7	0	26.83577	62	Female	Urban	1	1	2	2	1	0
1002	39.1	2	0	5	90	20.499104	62	Male	Urban	1	1	1	3	1	0
1003	23.1	2	2	7.5	30	22.697031	62	Female	Rural	3	1	2	2	0	1
1004	26.9	2	2	8.5	0	19.129303	62	Female	Rural	1	1	2	2	1	0
1005	29.9	2	1	6	60	22.77299	62	Male	Rural	1	1	1	2	1	0
1006	34.2	2	1	10	120	21.56805	62	Male	Rural	3	1	1	1	0	0
1007	19.5	2	0	4	0	20.32913	62	Male	Rural	1	1	1	1	1	0
1008	23.5	2	2	4	0	24.88453	62	Female	Rural	3	1	1	2	0	0
1009	43.9	3	0	6	60	28.142635	62	Male	Rural	1	1	1	3	0	0
1010	30.5	3	0	6	45	29.37087	62	Female	Rural	1	1	2	2	1	0
1011	27.5	2	0	4	60	20.976128	62	Male	Rural	1	1	2	2	1	0
1012	23	2	2	5	0	22.279724	62	Female	Rural	1	1	2	2	1	1
1013	39	2	0	5	0	20.88967	62	Male	Rural	1	1	1	3	0	0
1014	27	2	2	10	60	18.860949	62	Female	Rural	1	1	2	2	0	0
1015	37	2	2	8	60	19.18968	62	Male	Rural	1	1	1	2	0	1
1016	35	2	2	6	1	24.159172	62	Male	Rural	1	1	1	1	0	0
1017	31	2	2	5	60	21.34413	62	Male	Urban	1	1	1	2	0	0
1018	19.5	3	2	7	0	25.5324	62	Female	Urban	1	1	2	2	1	0
1019	43	2	1	6	0	24.57079	62	Male	Urban	1	1	1	3	0	0
1020	27.6	2	0	4	120	21.379324	62	Male	Urban	1	1	1	3	1	1
1021	39	3	1	7	0	26.218294	62	Male	Urban	1	1	1	3	1	0
1022	37	3	0	4	60	25.957378	62	Male	Urban	1	1	1	3	1	0
1023	35	2	1	8	90	22.77375	62	Male	Urban	3	1	1	3	0	0
1024	16.1	3	2	8	60	28.208504	62	Female	Urban	1	1	2	1	0	1
1025	42	2	2	8	0	21.471537	62	Male	Rural	1	1	1	1	0	0
1026	24	3	2	8	120	26.109257	62	Female	Rural	1	1	2	2	0	0
1027	49	3	1	7	120	28.080433	62	Male	Rural	1	1	1	3	0	0
1028	39	3	2	5	0	25.01561	62	Female	Rural	1	1	2	3	1	1
1029	49	2	0	8	120	22.869719	62	Male	Rural	1	2	1	3	1	0
1030	17	2	1	7	120	24.341707	62	Female	Rural	1	1	2	2	0	1
1031	30.5	2	0	8	120	20.486061	62	Male	Rural	3	2	1	3	1	1
1032	42.5	2	2	5	180	20.583775	62	Male	Rural	1	2	2	3	0	0
1033	14	3	1	2.5	0	25.387392	62	Female	Rural	3	1	2	2	1	0
1034	25	2	1	4	2	21.748728	62	Female	Rural	1	1	2	2	1	1
1035	43	3	2	4	2	25.094252	62	Male	Rural	1	1	2	3	1	1
1036	32.5	3	2	2	0	27.691483	62	Female	Rural	1	1	2	2	1	0
1037	39	2	2	2	0	22.277897	62	Male	Urban	1	1	1	2	1	0
1038	42.2	2	2	6	0	21.279537	62	Male	Urban	1	1	1	2	0	1
1039	32.5	2	1	5	0	23.23524	62	Female	Urban	1	1	2	2	1	0
1040	29	3	1	2	0	25.75471	62	Female	Rural	1	1	2	2	1	0
1041	40	2	2	6	60	23.741165	62	Male	Rural	1	1	1	2	0	0
1042	39.5	2	2	6	0	22.236725	62	Male	Rural	3	2	1	2	1	1
1043	35.8	3	0	12	150	26.11253	62	Male	Rural	1	1	1	3	0	0
1044	28.5	3	1	6	30	25.15453	62	Male	Rural	1	1	1	3	0	0
1045	27.8	2	2	4	0	22.669361	62	Female	Urban	2	1	2	2	0	0
1046	20	1	2	5	120	16.851002	62	Female	Rural	1	1	2	3	1	1
1047	38	2	2	6	90	22.263453	62	Male	Rural	1	1	1	2	0	0
1048	39	3	2	8	40	26.536278	62	Male	Urban	2	1	1	2	1	0
1049	30	2	2	4.5	150	20.512033	62	Male	Rural	1	1	1	3	0	0
1050	30.5	3	2	6	60	25.221302	62	Male	Rural	1	1	1	2	1	0
1051	15.8	2	2	4	30	24.999598	62	Female	Rural	1	1	2	2	1	1
1052	33.1	2	2	7	0	20.815004	62	Male	Rural	3	1	2	2	0	0
1053	32	2	2	7	0	19.321867	62	Male	Urban	1	1	1	3	0	1
1054	37	2	2	5	60	22.85247	62	Male	Urban	1	1	2	2	1	1
1055	36	2	2	9.5	180	21.94148	62	Male	Rural	3	1	1	3	0	0
1056	20	3	2	8	180	25.553196	62	Female	Rural	1	1	2	1	1	0
1057	33.5	1	2	3	0	17.78748	62	Male	Rural	1	1	1	3	1	0
1058	26	2	1	6	60	24.703827	62	Female	Rural	1	1	2	3	0	0
1059	30.2	3	2	8	2	27.11673	62	Male	Rural	1	2	2	2	0	0
1060	21.5	2	2	7	60	24.445799	62	Female	Rural	3	1	2	2	0	0
1061	41.5	2	2	8	30	24.884027	62	Male	Rural	1	1	1	3	0	0
1062	14.1	3	2	7	60	25.899734	62	Female	Rural	1	1	2	2	1	0
1063	17	1	2	6	60	17.330296	62	Female	Rural	1	1	2	2	0	1
1064	22.6	2	1	6	60	23.00428	62	Female	Rural	1	1	2	2	0	0
1065	29.5	2	2	5	90	22.373598	62	Male	Rural	3	2	1	3	1	0
1066	29	2	2	7	120	21.197935	62	Female	Rural	1	1	2	3	0	0
1067	47.5	2	2	5	1	24.130253	62	Male	Rural	1	1	1	2	0	1
1068	22.6	3	0	6	30	25.38833	62	Female	Urban	3	2	2	3	1	0
1069	26.3	4	2	7	60	31.01736	62	Female	Rural	1	1	2	2	0	0
1070	32.5	2	2	5	0	20.019003	62	Male	Rural	1	1	1	3	0	0
1071	21.5	3	2	3	60	29.500332	62	Female	Rural	2	1	2	2	1	0
1072	17.3	3	2	3	0	26.108295	62	Female	Rural	1	1	2	2	1	0
1073	23.3	3	2	2	15	25.796207	62	Female	Rural	1	1	2	2	1	0
1074	26.5	2	2	4	2	22.205734	62	Male	Rural	1	1	1	3	1	1
1075	38.1	2	1	8.5	120	20.007822	62	Male	Rural	1	1	1	3	1	0
1076	23.5	2	2	7	60	22.407393	62	Female	Rural	1	2	2	2	0	0
1077	42.5	3	2	6	60	26.901613	62	Male	Urban	2	2	1	3	0	0
1078	43.2	2	2	7.5	120	24.583984	62	Male	Rural	1	1	1	2	1	0
1079	45	2	1	3	0	21.211071	62	Male	Rural	1	1	1	3	0	0
1080	45	3	2	7	60	28.965088	62	Male	Rural	1	1	1	3	0	0
1081	25.5	2	2	4	30	21.175924	62	Female	Rural	2	1	2	2	1	1
1082	38	2	2	4	0	21.40273	62	Male	Urban	1	2	1	3	1	0
1083	25	2	2	7	30	20.21841	62	Female	Urban	1	2	2	2	1	1
1084	20	2	0	7	60	22.4763	62	Female	Urban	1	1	1	2	0	0
1085	25.8	2	2	6	0	22.12331	62	Male	Rural	1	1	1	3	0	1
1086	45.6	2	2	6	90	19.971956	62	Male	Rural	1	1	1	3	0	0
1087	14	2	0	8	0	18.905842	62	Female	Urban	3	1	2	2	1	0
1088	37.5	2	1	8	0	23.148932	62	Female	Urban	3	1	2	2	0	0
1089	26	2	2	5	0	20.514894	62	Female	Urban	1	1	2	2	1	1
1090	38.5	2	2	6	30	22.088161	62	Male	Rural	1	1	2	3	1	0
1091	26.5	2	2	3	120	23.23106	62	Female	Rural	3	1	2	2	1	0
1092	28.5	2	2	6	0	19.622871	62	Male	Rural	1	1	1	3	0	0
1093	29.4	2	2	4	30	24.994669	62	Male	Rural	1	1	1	1	1	0
1094	41.5	2	2	8	40	19.538471	62	Male	Urban	1	2	1	2	1	0
1095	31.8	3	2	8	30	28.18081	62	Female	Rural	1	1	2	2	0	0
1096	19.5	3	0	3.5	60	29.813896	62	Female	Urban	1	1	2	2	1	0
1097	19.5	3	2	7	60	27.327484	62	Female	Urban	1	2	2	2	1	0
1098	22.5	3	0	2.5	90	29.152325	62	Female	Urban	1	1	2	2	1	0
1099	37.5	3	0	7	120	26.80696	62	Male	Urban	1	2	2	3	0	0
1100	23.1	2	2	7	180	23.740156	62	Female	Urban	1	1	2	2	1	0
1101	29	2	2	9	60	19.582067	62	Male	Rural	1	1	2	2	1	1
1102	21.5	2	2	8	120	21.349058	62	Female	Rural	1	1	1	2	0	0
1103	21.5	2	2	5	60	24.079185	62	Female	Rural	1	1	2	2	0	0
1104	35	2	0	4.5	90	24.368727	62	Male	Rural	1	2	1	3	1	0
1105	27	3	2	8	120	27.123728	62	Male	Rural	1	1	2	3	0	0
1106	27.5	2	2	6	30	22.195171	62	Male	Rural	1	1	1	3	0	0
1107	25	2	2	6	30	24.440775	62	Female	Urban	1	1	1	2	1	0
1108	34.5	2	0	8	90	24.279308	62	Male	Urban	1	1	1	2	0	0
1109	18	2	2	5	0	24.02204	62	Male	Urban	1	2	1	3	0	0
1110	24.5	2	1	4	0	23.683113	62	Female	Urban	1	1	2	2	1	0
1111	42.5	2	2	9	0	20.94848	62	Male	Rural	1	1	1	2	1	0
1112	52	3	2	8	0	28.505335	62	Male	Rural	1	1	2	2	0	0
1113	43	3	1	5	0	26.567518	62	Male	Urban	1	2	1	3	0	0
1114	36	3	0	7	0	25.961199	62	Female	Urban	1	1	2	2	0	0
1115	24.5	2	2	8	60	24.515524	62	Female	Urban	1	2	1	2	1	0
1116	39	2	2	7	30	21.90977	62	Male	Urban	1	1	1	3	0	1
1117	38.5	3	2	5	60	28.723598	62	Male	Urban	1	1	1	2	1	0
1118	41.9	3	2	6	120	28.77546	62	Male	Rural	3	1	1	2	1	0
1119	18.5	3	2	8	60	28.735064	62	Female	Rural	1	1	1	2	0	0
1120	28.5	3	2	8	0	27.089945	62	Female	Rural	1	1	2	2	0	0
1121	34	2	1	4	80	21.79405	62	Male	Rural	1	2	1	1	1	0
1122	40.5	3	2	6	0	25.002808	62	Male	Urban	1	1	2	2	0	0
1123	34.5	3	2	4	60	29.658627	62	Male	Urban	1	1	1	3	0	0
1124	20.5	3	2	8	0	25.989866	62	Female	Urban	1	1	2	2	0	0
1125	27	4	1	8	0	30.8923	62	Female	Urban	1	1	2	2	1	0
1126	34	3	2	6	60	25.952644	62	Male	Urban	1	2	1	1	1	0
1127	22.5	2	2	3	0	22.05786	62	Female	Urban	1	1	2	2	1	0
1128	35.5	3	2	7	0	26.13798	62	Female	Urban	1	1	2	2	0	0
1129	27.5	4	0	8.5	60	32.150913	62	Female	Urban	1	1	2	2	0	0
1130	32.3	3	1	5	0	27.718082	62	Female	Rural	1	1	2	2	0	0
1131	31.5	2	1	8	60	22.732979	62	Male	Rural	1	1	2	1	0	0
1132	24	2	0	6	0	24.122547	62	Female	Rural	1	1	2	2	0	0
1133	40.5	2	1	4	60	24.410135	62	Male	Rural	2	2	1	3	1	0
1134	29	2	2	6	60	22.159124	62	Male	Rural	1	2	1	2	1	0
1135	25	2	1	7	30	19.257372	62	Female	Rural	1	1	2	3	1	0
1136	37	2	0	5	120	20.579367	62	Male	Rural	1	1	1	2	1	0
1137	53.5	3	0	4	0	29.670462	62	Male	Rural	1	2	1	3	0	0
1138	28.5	2	2	8	0	19.3674	62	Male	Rural	1	2	1	3	0	0
1139	28.5	2	1	8	60	18.715061	62	Male	Rural	1	2	1	2	1	1
1140	20	3	0	5	60	27.000637	62	Female	Urban	3	1	2	2	1	1
1141	23	2	1	6	30	24.986555	62	Female	Urban	3	1	2	2	0	1
1142	37	2	2	5	60	22.687243	62	Male	Rural	1	1	1	3	1	0
1143	47	3	2	5	120	27.257053	62	Male	Rural	1	1	1	3	1	0
1144	46	2	0	7.5	1	20.82094	62	Male	Urban	3	2	1	1	0	0
1145	31.2	2	0	8	45	24.71049	62	Female	Rural	1	1	2	2	1	0
1146	29	2	0	7	60	23.967978	62	Female	Rural	1	1	2	2	1	1
1147	48	3	2	8	90	25.864513	62	Male	Rural	1	2	1	2	0	0
1148	27	2	2	8	0	21.634232	62	Male	Rural	3	1	1	2	0	0
1149	38	3	2	8	0	26.39305	62	Male	Rural	1	2	1	1	1	0
1150	22	2	2	4	30	24.433962	62	Female	Rural	1	1	2	2	1	0
1151	23	2	0	3	0	20.118904	62	Female	Rural	1	1	2	2	0	0
1152	40.5	2	1	6	0	24.817612	62	Male	Rural	1	1	1	3	1	0
1153	44	2	2	8	90	20.018425	62	Male	Rural	3	1	1	2	1	0
1154	49	2	2	7	120	22.082293	62	Male	Rural	1	1	1	3	0	0
1155	39	3	2	7	0	28.489923	62	Female	Rural	1	1	2	2	1	0
1156	26	2	2	6	50	23.64013	62	Female	Rural	1	1	1	2	1	0
1157	43	2	1	7	0	23.654226	62	Female	Rural	1	1	1	2	1	0
1158	44.5	2	2	7	40	21.270555	62	Male	Rural	1	2	2	3	0	0
1159	19	2	2	4	0	23.850157	62	Female	Rural	1	1	2	2	1	0
1160	44	2	2	6	60	21.951313	62	Female	Rural	1	1	2	2	0	1
1161	26	2	1	6	25	23.266851	62	Female	Urban	1	1	2	2	1	0
1162	41	2	1	6	15	23.70365	62	Male	Urban	1	2	1	2	0	0
1163	22	3	2	7	0	29.257069	62	Female	Urban	1	2	2	2	1	0
1164	38	3	2	8	20	27.73467	62	Female	Urban	1	2	2	1	1	0
1165	30	2	0	7	10	24.05297	62	Female	Urban	1	1	2	2	0	0
1166	26	2	2	3	30	24.644056	62	Female	Urban	1	1	2	2	1	0
1167	29	2	0	3	0	20.134436	62	Female	Urban	1	1	2	2	1	0
1168	18	3	0	6	120	26.012133	62	Female	Urban	1	1	2	2	0	1
1169	42.5	1	0	8	0	18.419388	62	Male	Urban	1	1	1	2	1	0
1170	32	2	1	7	60	19.830317	62	Male	Urban	1	1	1	2	0	0
1171	53	1	0	7	0	17.89153	62	Male	Urban	1	2	1	3	0	0
1172	24.5	2	0	5	0	18.906065	62	Female	Rural	2	1	2	2	1	0
1173	25	2	1	7	40	21.7656	62	Male	Rural	1	2	1	2	0	0
1174	40	2	2	7	60	24.090094	62	Male	Urban	1	2	2	3	1	0
1175	21	1	1	5	0	16.350615	62	Female	Urban	2	2	2	2	0	1
1176	25.6	2	2	6	0	20.722067	62	Female	Urban	1	1	1	2	1	0
1177	29.9	2	2	8	60	19.701382	62	Female	Rural	2	1	1	1	1	0
1178	37.5	2	0	8	90	21.17575	62	Male	Urban	3	1	1	1	0	1
1179	26	2	2	5	60	23.832087	62	Female	Urban	1	1	2	2	1	1
1180	29	2	0	8	60	20.422297	62	Male	Urban	1	1	1	1	1	0
1181	36	2	0	6	120	21.114832	62	Male	Urban	1	1	1	3	0	1
1182	24.5	2	1	6	60	22.201456	62	Male	Rural	1	1	1	3	0	0
1183	33.6	2	0	6.5	0	24.73398	62	Male	Urban	1	1	2	2	0	0
1184	24.5	2	0	9	0	24.634096	62	Female	Urban	1	1	2	2	0	0
1185	35.8	2	2	5	0	24.8879	62	Female	Urban	1	1	2	2	0	0
1186	34.8	2	0	5	120	20.108875	62	Male	Urban	1	1	1	3	0	0
1187	24	3	2	3	0	26.680542	62	Female	Urban	1	1	2	2	1	1
1188	49	2	1	6	0	21.577452	62	Male	Urban	1	2	2	3	1	0
1189	47	4	2	7	0	34.50398	62	Male	Urban	1	1	1	1	0	0
1190	33	2	1	7	1.5	21.829952	62	Male	Rural	1	1	1	3	0	0
1191	19	4	2	7	1	35.655586	62	Female	Rural	1	1	1	2	0	0
1192	19	3	2	9	0	28.299908	62	Female	Rural	1	1	2	2	1	1
1193	16.5	3	2	5	0	27.996681	62	Female	Urban	1	2	2	2	1	0
1194	23.2	2	0	7	60	24.938898	62	Female	Rural	1	1	2	2	0	1
1195	36	2	0	8	60	20.092161	62	Male	Rural	1	2	1	1	0	1
1196	33.5	3	2	9	0	28.151108	62	Male	Rural	1	1	1	3	1	0
1197	40	4	0	7.5	120	33.387867	62	Male	Rural	1	1	1	1	1	0
1198	21	3	2	7	120	25.737288	62	Male	Rural	1	1	1	1	0	0
1199	35.5	3	2	5	2	25.448336	62	Male	Rural	1	1	1	2	0	0
1200	24.9	3	2	8	30	28.63607	62	Female	Rural	3	1	2	2	1	0
1201	18.3	3	0	8	120	26.436596	62	Female	Rural	3	1	2	2	0	0
1202	30	3	2	7	30	25.444729	62	Male	Rural	1	1	1	2	1	0
1203	32.2	2	0	7	0	21.025087	62	Male	Rural	3	2	1	3	0	0
1204	21.2	4	2	6	0	30.733635	62	Female	Rural	1	1	1	2	1	0
1205	26.3	2	2	3	30	23.786385	62	Female	Rural	1	1	1	2	1	0
1206	44	3	2	8	60	26.540651	62	Male	Urban	1	2	1	2	0	0
1207	28	3	2	4	150	27.699741	62	Female	Urban	1	2	2	2	1	0
1208	41.5	3	2	5	120	29.160288	62	Male	Urban	1	2	2	3	1	0
1209	36	2	0	6	120	21.921087	62	Male	Rural	1	1	1	2	1	0
1210	28	2	0	8	120	21.51437	62	Female	Rural	1	1	2	2	0	1
1211	32.5	3	2	8	60	25.234373	62	Female	Rural	1	1	2	2	0	0
1212	39.5	4	2	5	20	30.777378	62	Male	Rural	1	1	1	3	0	0
1213	29.5	3	2	4	0	26.356659	62	Female	Rural	1	2	2	2	1	0
1214	35	2	2	10	0	23.405964	62	Male	Urban	1	2	1	2	0	0
1215	38.9	2	2	7	30	24.296669	62	Male	Rural	1	2	1	1	1	1
1216	34.5	2	2	6	0	19.801212	62	Male	Rural	1	2	1	2	1	1
1217	32.5	3	1	6	0	27.450089	62	Male	Urban	1	1	2	3	1	0
1218	16	2	1	7	90	21.88567	62	Female	Urban	1	1	1	2	0	1
1219	4	2	2	7	10	23.945164	62	Female	Urban	1	1	1	2	0	0
1220	32	2	2	6	0	21.682951	62	Female	Urban	3	1	2	2	0	0
1221	38	1	1	8	90	18.10729	62	Male	Rural	1	1	1	3	1	0
1222	41	3	0	6	80	25.048616	62	Male	Urban	1	1	1	3	0	0
1223	47.5	2	0	7	60	24.532728	62	Male	Urban	1	2	2	2	0	0
1224	45.5	2	0	7.5	90	24.926512	62	Male	Urban	1	1	1	3	0	0
1225	31	2	2	5	15	21.571695	62	Female	Urban	1	1	2	2	1	0
1226	23.5	2	0	8	0	23.625486	62	Female	Rural	1	1	2	2	0	1
1227	27.5	2	2	8	0	24.579203	62	Female	Rural	1	1	2	3	0	0
1228	50	3	2	6	0	26.643703	62	Male	Urban	1	1	1	2	0	0
1229	49	3	0	6	90	27.212166	62	Male	Urban	3	1	1	3	0	0
1230	34	2	1	8	0	21.63066	62	Male	Urban	1	1	1	3	1	0
1231	35	2	1	2	0	23.792543	62	Male	Urban	1	1	1	2	1	0
1232	32.5	2	1	8	0	23.755438	62	Female	Rural	1	1	2	2	0	0
1233	34	2	1	4	60	19.430672	62	Male	Rural	1	1	1	2	0	1
1234	28	3	2	8	60	27.196167	62	Female	Urban	1	1	2	2	0	0
1235	25	3	0	8	0	25.844328	62	Female	Rural	1	1	2	2	0	0
1236	18.5	2	2	6	10	24.327566	62	Female	Urban	1	1	1	2	0	0
1237	21	3	2	6	0	28.2946	62	Female	Rural	1	1	2	2	1	0
1238	36.7	2	0	8	60	22.121622	62	Male	Rural	1	2	1	2	0	1
1239	25.7	3	2	7	120	26.426884	62	Female	Urban	1	1	1	2	0	0
1240	50	3	1	6	120	27.53774	62	Male	Urban	1	1	1	3	0	0
1241	41.2	3	1	5	30	25.616499	62	Male	Urban	3	1	1	3	0	0
1242	28.9	2	0	8	20	23.905436	62	Female	Urban	1	2	2	2	1	1
1243	35.6	3	2	5	0	26.48407	62	Female	Urban	1	2	2	2	0	1
1244	41.5	2	1	8	0	19.227686	62	Male	Urban	1	2	1	2	0	0
1245	32.9	2	2	7	0	24.454023	62	Female	Urban	1	1	2	2	1	1
1246	38	2	0	6	60	23.102755	62	Male	Urban	1	2	1	2	0	0
1247	33.5	2	1	8	0	24.444609	62	Male	Rural	1	2	2	2	0	0
1248	28.5	2	1	6	0	23.962112	62	Female	Rural	1	1	2	2	1	0
1249	24	3	2	5	20	25.274788	62	Female	Urban	3	2	2	3	1	0
1250	28.5	2	1	7	0	20.529575	62	Female	Urban	1	2	2	2	0	0
1251	22	2	2	9	120	21.005457	62	Female	Rural	1	1	2	2	0	1
1252	24	2	2	6	0	19.597733	62	Female	Rural	1	1	2	2	1	1
1253	27	3	2	6.5	60	29.800976	62	Female	Rural	1	1	2	2	1	0
1254	35	2	2	9	0	19.343433	62	Male	Rural	1	1	1	2	1	0
1255	27	3	2	9	30	26.817804	62	Female	Rural	1	1	2	2	1	0
1256	23	1	1	8	0	16.3658	62	Female	Rural	3	1	1	2	1	0
1257	26.5	4	0	7	180	30.479422	62	Female	Rural	1	1	2	2	1	0
1258	24.5	2	2	4	60	22.552958	62	Female	Rural	3	1	2	2	1	0
1259	23.9	3	1	8	0	25.75089	62	Female	Rural	1	1	2	2	1	0
1260	45.5	2	1	7	120	20.066982	62	Male	Rural	3	1	1	3	0	0
1261	30	3	2	6	0	26.83556	62	Female	Rural	1	1	2	2	0	0
1262	26.2	3	1	4	0	25.03605	62	Female	Urban	1	1	2	2	1	1
1263	35.5	2	2	9	120	24.241459	62	Female	Urban	3	1	2	2	0	0
1264	29.5	2	0	5	0	23.076784	62	Female	Urban	2	1	2	2	1	0
1265	37	2	0	7	0	24.218983	62	Male	Rural	1	1	1	3	0	0
1266	12.5	1	2	6	0	18.163239	62	Female	Rural	1	1	2	2	1	0
1267	18.2	2	0	5	30	24.71193	62	Male	Rural	3	2	2	3	1	0
1268	36	3	2	3	180	28.280365	62	Male	Rural	3	1	1	3	0	0
1269	36.2	3	2	4	60	26.302118	62	Male	Urban	1	2	1	1	1	0
1270	39.1	2	2	10	120	24.883299	62	Male	Rural	1	1	1	2	1	0
1271	21.9	3	2	6	0	27.887093	62	Female	Rural	1	1	2	2	1	0
1272	34.8	2	1	5	0	20.689161	62	Male	Rural	3	1	1	3	1	0
1273	19	2	2	9	0	19.08125	62	Female	Rural	1	1	2	2	1	1
1274	20	3	2	7	0	27.969809	62	Female	Rural	1	1	2	2	0	1
1275	15.5	2	2	10	60	23.65872	62	Female	Rural	1	1	2	3	1	1
1276	22	3	1	8	0	26.85811	62	Female	Urban	1	1	2	2	1	0
1277	16.1	2	2	8	60	20.674746	62	Female	Urban	1	1	2	2	0	0
1278	30	2	2	9	120	21.65655	62	Male	Urban	1	1	2	1	0	0
1279	41	2	2	10	60	24.743956	62	Male	Urban	1	1	2	2	0	0
1280	19	2	2	5	120	24.043663	62	Female	Urban	3	2	2	2	1	0
1281	33.9	2	1	7	0	22.37562	62	Male	Rural	1	1	2	1	0	1
1282	20	2	2	8	60	23.40411	62	Female	Rural	1	1	2	2	1	0
1283	28	2	1	6	0	20.337597	62	Female	Rural	1	1	2	2	0	1
1284	36	3	2	7	60	29.885256	62	Female	Rural	1	1	2	2	0	0
1285	45.1	4	2	7	60	60.132275	62	Male	Rural	1	1	1	3	1	0
1286	23	4	2	10	120	34.25187	62	Female	Rural	1	1	2	2	0	1
1287	33.8	2	0	8	60	20.737776	62	Male	Urban	1	2	1	3	0	0
1288	17.5	2	2	7	30	24.44727	62	Female	Urban	3	2	2	2	0	1
1289	26.6	2	2	4	0	23.493801	62	Female	Urban	1	1	2	2	1	0
1290	26	2	0	5	0	21.479923	62	Female	Urban	1	1	2	2	0	0
1291	22	3	2	4	0	25.30563	62	Female	Rural	1	1	1	2	1	0
1292	29	2	2	3	0	21.107756	62	Male	Rural	1	1	1	3	1	0
1293	39	2	2	6	0	19.754099	62	Male	Rural	1	2	1	3	0	0
1294	42	3	0	5	90	25.186413	62	Male	Rural	1	1	2	2	0	0
1295	23.9	2	2	5	60	22.637997	62	Female	Urban	3	1	2	2	1	0
1296	22	2	2	7	0	21.540512	62	Female	Urban	1	2	2	2	0	0
1297	43	2	0	8	60	22.726776	62	Male	Urban	1	2	2	2	0	1
1298	27.5	3	2	3	120	26.631145	62	Female	Rural	1	1	2	2	1	1
1299	40	2	0	8	120	20.35896	62	Male	Rural	1	2	1	3	0	0
1300	25	3	0	6	1.5	25.066666	62	Female	Rural	1	2	2	2	0	0
1301	30.1	2	0	8	120	18.913197	62	Male	Rural	1	2	1	3	0	0
1302	23.9	2	2	7	0	22.657225	62	Female	Rural	1	1	2	2	1	0
1303	18.3	2	2	7	60	24.628817	62	Female	Rural	1	1	2	2	0	0
1304	39.9	2	2	7	60	24.489944	62	Male	Rural	1	2	1	2	0	0
1305	32	2	0	7	60	20.00546	62	Male	Rural	1	1	1	2	0	0
1306	21	2	0	9	60	19.332268	62	Female	Rural	1	1	2	2	0	0
1307	36.2	2	2	5	60	21.9459	62	Male	Urban	1	1	1	2	1	0
1308	38	2	2	6	120	20.138407	62	Male	Rural	1	1	1	2	1	0
1309	23.4	2	1	6	60	24.531155	62	Female	Rural	3	1	1	2	0	1
1310	44	3	2	6	120	27.784979	62	Male	Rural	3	1	1	3	0	0
1311	45	4	2	7	90	32.27449	62	Male	Rural	1	1	1	3	1	0
1312	24	3	2	6	0	27.303602	62	Female	Urban	1	1	2	2	1	0
1313	34	2	1	6	30	23.982662	62	Male	Urban	1	1	1	2	1	0
1314	32.5	4	2	5	60	32.506165	62	Female	Urban	1	1	2	2	1	0
1315	33.5	4	2	6	0	32.546707	62	Female	Urban	1	2	2	2	0	0
1316	24.5	2	1	8	0	24.466967	62	Female	Urban	1	1	2	2	0	0
1317	36.5	3	1	8	30	25.482662	62	Female	Rural	1	2	2	2	0	1
1318	36	3	2	3	1.5	25.41705	62	Female	Rural	1	1	2	2	0	0
1319	34.5	4	2	9	30	30.240389	62	Female	Rural	1	1	2	2	1	0
1320	24	3	0	6	0	26.125135	62	Female	Urban	3	1	2	2	1	0
1321	48	3	1	6	120	26.725296	62	Male	Urban	2	2	1	2	0	0
1322	47	3	0	5	0	29.579512	62	Male	Urban	2	1	1	2	0	0
1323	32	4	2	6	120	31.00092	62	Male	Urban	1	1	1	3	0	0
1324	27	2	2	3.5	45	22.151897	62	Female	Rural	1	1	2	2	1	1
1325	35	2	0	4	0	23.106903	62	Male	Rural	1	1	1	3	0	0
1326	28	4	1	11	0	30.940489	62	Female	Rural	1	1	2	2	0	0
1327	36.5	3	0	8	60	26.755112	62	Male	Rural	1	1	1	2	0	0
1328	28	2	0	3	0	24.728617	62	Female	Rural	1	1	2	2	1	0
1329	36	2	0	4	0	24.073145	62	Male	Rural	1	1	2	2	1	0
1330	43.5	2	0	7	0	21.329367	62	Male	Rural	1	1	1	2	0	0
1331	26.5	2	1	8	0	21.725338	62	Female	Rural	1	1	2	2	0	0
1332	33	2	2	8	0	18.772589	62	Male	Rural	1	1	1	2	0	0
1333	28	2	1	5	0	21.90977	62	Female	Rural	1	1	2	2	1	0
1334	14.5	2	2	9	60	22.76944	62	Female	Rural	1	1	2	2	0	0
1335	32	3	2	6	60	25.56056	62	Female	Rural	1	1	2	2	0	0
1336	28	3	0	8	0	26.747816	62	Female	Rural	1	1	2	2	0	0
1337	29.5	3	2	2	0	29.342058	62	Female	Rural	1	1	2	2	1	0
1338	40	2	0	8	60	23.575153	62	Male	Rural	1	1	1	3	0	0
1339	23.2	4	2	5	0.5	30.91283	62	Female	Rural	1	1	2	2	1	0
1340	22	4	2	10	120	31.128197	62	Male	Rural	1	2	1	2	0	0
1341	29.9	3	2	7	60	29.753513	62	Female	Urban	1	1	2	2	1	0
1342	34	2	1	7	60	24.734783	62	Male	Urban	1	2	1	2	0	0
1343	24.1	2	2	6	30	23.19061	62	Female	Rural	1	1	2	2	1	0
1344	30	2	2	7	60	23.733831	62	Female	Rural	1	1	2	2	1	0
1345	35.6	2	1	7	0	23.479074	62	Male	Urban	1	2	1	3	0	0
1346	33.4	2	1	8	30	22.756937	62	Male	Urban	1	1	1	3	0	0
1347	44.2	3	2	8	1.5	26.714855	62	Male	Urban	1	2	1	3	1	0
1348	31.8	4	2	8	0	32.921562	62	Female	Urban	1	1	2	2	0	0
1349	47.6	3	0	6	30	27.614006	62	Male	Urban	1	1	1	2	0	0
1350	37.8	1	2	3.5	0	17.064133	62	Male	Urban	1	2	1	2	1	0
1351	25.6	3	0	4.5	120	25.954836	62	Female	Urban	1	1	2	2	1	0
1352	34.6	2	0	4	120	20.23882	62	Male	Urban	1	1	1	3	0	0
1353	25.3	2	0	7	30	22.964434	62	Female	Urban	1	1	2	2	0	0
1354	32	2	0	6	0	24.627584	62	Female	Urban	1	1	2	2	0	0
1355	22	3	2	6	60	28.989311	62	Female	Rural	3	1	1	1	1	0
1356	32	2	1	4.5	120	21.41995	62	Female	Urban	1	1	1	2	0	0
1357	50	3	0	6	60	25.680752	62	Male	Urban	1	1	1	3	0	0
1358	27.4	2	2	9	60	22.19531	62	Female	Rural	3	1	2	2	0	0
1359	29.2	3	2	2	20	29.262735	62	Male	Rural	1	2	1	2	1	0
1360	20.1	2	2	7	60	20.789936	62	Male	Rural	3	2	1	3	0	1
1361	38	1	1	6	60	18.338343	62	Male	Rural	1	1	1	2	1	0
1362	23.9	3	0	10	0	27.006659	62	Female	Rural	1	1	2	2	1	0
1363	37	2	2	7	60	23.00056	62	Male	Rural	1	2	1	2	0	0
1364	24.5	3	2	5	0	25.987663	62	Female	Urban	1	1	2	2	0	0
1365	47.5	2	2	6	0	22.207613	62	Male	Urban	1	2	1	2	0	0
1366	26.5	2	1	2	0	22.05668	62	Female	Urban	3	1	2	2	1	0
1367	20.5	2	1	7	120	20.699156	62	Female	Urban	1	1	2	2	0	0
1368	35.5	1	0	8	60	17.14547	62	Male	Urban	1	1	1	2	1	0
1369	23.6	2	1	8	120	19.861917	62	Female	Rural	1	1	2	2	1	0
1370	37	2	2	8	80	24.103065	62	Male	Urban	1	1	1	1	0	0
1371	37.9	4	2	5	120	31.816805	62	Female	Urban	1	1	2	2	0	0
1372	21	2	1	6	2	20.426128	62	Male	Rural	1	1	1	2	0	0
1373	47.2	3	0	6	90	26.384424	62	Male	Urban	1	2	1	3	0	0
1374	51	3	2	7	60	25.56408	62	Male	Urban	1	2	1	3	0	0
1375	24.9	3	1	5	120	28.991364	62	Female	Rural	1	1	2	2	1	0
1376	25	3	0	8	0	26.522272	62	Female	Rural	3	1	2	2	1	1
1377	29.5	2	1	5	0	22.24495	62	Female	Rural	1	1	2	2	1	1
1378	35.5	2	1	3.5	2	21.662241	62	Male	Rural	1	1	1	1	0	0
1379	46	2	2	7.5	60	24.077517	62	Male	Rural	2	2	1	2	0	0
1380	28	2	2	7	10	22.935303	62	Female	Rural	1	1	2	2	0	0
1381	39	3	2	10	120	29.359123	62	Male	Rural	1	1	1	3	0	0
1382	38	2	2	3	60	24.765625	62	Male	Rural	2	2	2	2	1	0
1383	24.5	3	1	8	0	28.24504	62	Female	Urban	1	1	2	2	1	0
1384	39	2	2	8	120	24.52511	62	Male	Urban	1	1	2	3	0	0
1385	25	2	0	3	0	22.136955	62	Female	Rural	1	1	2	3	1	0
1386	21	2	2	8	0	22.907122	62	Female	Rural	1	1	2	2	0	0
1387	29	2	2	5	0	23.693981	62	Female	Rural	1	1	2	1	1	0
1388	34	1	2	6	2	16.124233	62	Male	Rural	1	2	1	3	1	0
1389	26	2	2	5	0	22.769938	62	Female	Rural	1	1	2	2	0	0
1390	27.5	2	2	4	60	23.220675	62	Female	Urban	2	1	2	2	1	0
1391	23	4	1	5	0	30.826591	62	Female	Rural	1	1	2	3	0	1
1392	24	1	2	8	0	16.983572	62	Female	Rural	1	1	2	2	1	0
1393	34	2	2	9	120	22.572762	62	Male	Rural	1	1	1	2	0	0
1394	25.5	1	2	8	0	14.222222	62	Female	Rural	1	1	2	2	1	1
1395	38.5	2	2	7	60	24.84239	62	Male	Urban	1	2	1	2	0	1
1396	39.5	2	2	7	0	24.66509	62	Male	Urban	1	2	1	2	0	0
1397	24.8	2	1	6	120	20.930204	62	Female	Urban	3	1	1	2	1	0
1398	32	3	2	5	0	26.358507	62	Female	Urban	1	2	2	2	0	0
1399	45	2	2	5	0	23.609875	62	Male	Urban	1	1	1	2	0	0
1400	29	3	0	7	120	25.180826	62	Female	Urban	1	2	1	1	0	0
1401	28.5	2	1	8	0	22.552958	62	Female	Rural	1	1	2	2	0	0
1402	31.5	2	2	6	30	24.448309	62	Male	Rural	1	2	1	2	0	0
1403	40.1	2	2	6	0	24.634096	62	Male	Rural	1	1	1	3	0	0
1404	36.2	2	1	4	0	22.84682	62	Male	Rural	1	1	1	2	1	0
1405	41.5	3	2	7	60	28.959	62	Male	Rural	1	1	1	2	1	0
1406	32	3	2	8	60	25.799517	62	Male	Urban	1	1	1	3	0	0
1407	21	2	2	4	0	22.987057	62	Female	Urban	2	1	2	2	0	0
1408	22	2	2	5	0	20.509863	62	Female	Urban	3	1	2	2	1	0
1409	35.5	2	2	8	120	21.75573	62	Male	Rural	3	2	1	2	0	1
1410	22.5	2	2	2	0	20.29562	62	Female	Rural	3	1	2	3	1	0
1411	32.1	2	2	3	60	19.087612	62	Male	Rural	1	2	1	3	0	0
1412	22.8	2	1	5	0	22.018993	62	Female	Rural	1	1	2	3	1	1
1413	19.7	1	0	4	30	17.841993	62	Female	Urban	1	1	2	2	1	0
1414	42.6	2	0	8	60	21.435081	62	Male	Rural	1	1	1	3	0	0
1415	39.2	2	1	6	0	23.24578	62	Male	Rural	1	1	2	3	0	0
1416	40.1	2	1	3	0	23.113035	62	Male	Rural	1	1	1	2	0	1
1417	26.5	2	1	8	0	23.479794	62	Female	Rural	1	1	2	2	0	0
1418	37.5	2	1	7	0	22.707638	63	Male	Rural	1	1	1	3	0	0
1419	33.2	2	1	8	0	20.175508	63	Male	Rural	1	1	1	2	0	0
1420	41.8	2	0	10	0	18.652433	63	Male	Rural	1	1	1	2	0	0
1421	30.1	3	2	8	0	25.327255	63	Female	Rural	1	1	2	2	1	0
1422	18	2	2	7	0	22.671984	63	Female	Rural	1	1	1	2	1	0
1423	38	2	2	10	60	19.794224	63	Male	Rural	1	1	1	2	0	0
1424	29.5	2	2	7	0	19.710564	63	Female	Urban	1	1	2	2	0	1
1425	27	1	2	8	1	18.152838	63	Female	Urban	1	1	2	2	1	0
1426	35.5	2	2	5	2	24.168962	63	Female	Urban	1	1	2	2	0	1
1427	38	3	1	9	0	27.110281	63	Male	Rural	1	2	1	2	1	0
1428	22	3	2	4	0	27.719164	63	Female	Urban	1	1	2	2	1	0
1429	37.5	2	2	7	120	22.63259	63	Male	Urban	1	1	1	2	1	0
1430	25	3	1	6	60	25.546875	63	Male	Urban	1	1	2	3	0	1
1431	20	2	0	4	0	22.09798	63	Female	Urban	1	1	2	2	0	1
1432	40	3	2	7	60	25.274044	63	Male	Urban	1	1	1	3	1	0
1433	21.5	2	2	4	60	23.812742	63	Female	Urban	3	1	2	2	1	0
1434	38.3	3	2	8	30	25.905155	63	Male	Urban	1	1	2	3	1	0
1435	33.5	3	0	4	0	25.52459	63	Male	Rural	1	1	2	2	1	0
1436	28.5	2	1	5	0	19.831465	63	Female	Urban	1	1	2	2	0	0
1437	31.2	1	2	8	0	18.425772	63	Male	Urban	1	1	1	2	1	0
1438	27.2	1	2	8	0	16.87936	63	Male	Urban	3	1	1	3	1	0
1439	31.5	2	0	6	60	20.387087	63	Male	Urban	3	2	1	2	0	0
1440	48	2	2	6	60	20.473906	63	Male	Rural	1	1	1	2	1	0
1441	35	2	0	7	120	22.215513	63	Male	Rural	1	1	1	2	0	0
1442	28	2	2	8	60	23.341919	63	Female	Rural	1	1	2	2	0	0
1443	47	2	0	4.5	60	19.38772	63	Male	Rural	1	1	1	3	1	0
1444	34.5	2	0	9	0	22.201967	63	Female	Rural	1	1	2	2	0	0
1445	36	2	1	9	0	23.989176	63	Male	Rural	1	1	1	2	0	0
1446	35	2	0	6	60	23.104599	63	Male	Rural	1	1	1	1	0	0
1447	36	2	1	7	0	19.432837	63	Male	Rural	1	1	2	2	0	0
1448	24.5	2	0	8	30	18.827457	63	Male	Rural	1	1	1	2	0	1
1449	23.2	2	1	7	60	19.132647	63	Female	Rural	1	1	2	2	0	0
1450	41.5	2	0	8	0	21.233227	63	Male	Rural	1	1	1	2	0	1
1451	22.7	2	1	6	30	23.725937	63	Female	Rural	1	1	2	2	0	0
1452	28.3	2	1	10	0	19.688473	63	Male	Rural	3	1	1	3	0	0
1453	27	3	2	5	30	26.674688	63	Female	Urban	1	1	2	2	0	0
1454	26	2	2	5	0	21.622461	63	Male	Rural	1	1	1	1	1	0
1455	30	3	2	2	0	25.591436	63	Female	Rural	1	1	2	2	1	0
1456	33.5	2	2	8	60	24.627459	63	Male	Rural	1	1	1	2	0	0
1457	31	2	2	6	60	20.84366	63	Male	Rural	1	1	2	2	1	0
1458	20	2	2	6	0	20.814253	63	Female	Rural	3	1	2	2	1	1
1459	23	2	0	8	0	22.0692	63	Female	Rural	1	1	2	2	0	0
1460	28	2	2	8	60	21.843643	63	Female	Rural	1	1	2	2	1	0
1461	26	3	2	6	60	29.416246	63	Male	Rural	1	1	1	3	0	0
1462	9.5	2	1	8	0	18.88573	63	Female	Rural	1	1	2	2	0	0
1463	28.5	3	0	12	30	26.315508	63	Female	Rural	1	1	2	2	0	0
1464	40	2	1	8	0	24.381184	63	Male	Rural	1	2	1	2	1	0
1465	36	2	1	9	60	21.353474	63	Female	Rural	2	1	2	2	0	1
1466	28	4	2	5	120	205.7613	63	Female	Rural	1	1	2	2	1	1
1467	30.7	2	2	8	120	18.828367	63	Male	Rural	1	1	1	3	0	1
1468	39	2	2	4	120	19.123255	63	Male	Rural	2	1	1	3	1	0
1469	20	2	1	8	0	22.653126	63	Female	Urban	1	1	2	2	0	0
1470	38	2	2	8	120	19.475548	63	Male	Urban	1	1	1	2	1	0
1471	31	2	2	3	0	22.73371	63	Female	Urban	1	1	2	2	1	0
1472	24	2	2	9	60	23.217426	63	Female	Urban	1	1	1	2	1	0
1473	26	2	0	9	120	24.019024	63	Female	Urban	3	1	2	2	0	0
1474	44	2	2	4	60	22.432158	63	Male	Rural	1	1	1	2	1	0
1475	23	3	2	5	60	25.885477	63	Female	Rural	1	1	2	3	1	0
1476	34	2	2	4	20	22.083914	63	Female	Rural	1	1	2	2	1	1
1477	24	3	1	4	60	25.43748	63	Female	Rural	1	1	2	2	1	0
1478	39	3	2	8	120	27.72487	63	Male	Rural	1	1	1	2	0	0
1479	32	3	2	8	3	28.26223	63	Male	Rural	1	1	2	2	0	1
1480	42	2	0	7	180	18.716167	63	Male	Rural	3	1	1	3	0	0
1481	39	3	2	6	90	26.487566	63	Male	Urban	1	1	1	2	1	0
1482	23.5	3	2	3	60	26.818394	63	Female	Urban	1	1	2	2	1	1
1483	36.5	3	2	6	1	25.446602	63	Male	Urban	1	1	1	3	0	0
1484	17.1	2	2	5	0	24.403738	63	Female	Urban	3	1	2	1	1	1
1485	34.8	2	0	6	60	21.776272	63	Male	Rural	1	2	1	2	1	0
1486	16.8	3	2	5	60	26.124996	63	Female	Rural	1	1	2	2	1	0
1487	37.2	3	0	8	60	26.150908	63	Male	Urban	1	1	2	2	0	0
1488	24	3	2	6	120	29.3913	63	Female	Rural	1	1	2	2	0	0
1489	24	2	0	8	120	19.812956	63	Female	Urban	1	1	2	2	0	1
1490	38	2	2	6	0	23.417307	63	Male	Urban	1	2	2	2	0	0
1491	18	2	2	8	120	23.296196	63	Female	Rural	2	1	2	3	1	1
1492	32.5	2	2	7	60	23.209183	63	Male	Rural	1	1	1	1	0	1
1493	30	2	2	5	120	18.546705	63	Male	Rural	1	1	1	2	1	1
1494	31	2	1	5	60	19.512014	63	Male	Rural	1	1	2	1	1	1
1495	22	2	2	5	0	23.448275	63	Female	Rural	1	1	2	2	0	0
1496	26	3	2	7	60	25.000414	63	Female	Rural	3	1	2	3	1	0
1497	41.5	2	2	5	60	24.657524	63	Male	Rural	1	1	1	2	1	0
1498	29.5	3	2	8	0	27.769741	63	Female	Rural	3	1	2	2	1	0
1499	27	2	2	5	20	24.573954	63	Female	Rural	3	2	2	2	1	1
1500	45.5	3	2	5	60	25.299376	63	Male	Rural	1	2	1	2	1	0
1501	27	2	2	4.5	5	24.873703	63	Female	Rural	1	1	2	2	1	0
1502	59	2	0	8	120	20.416538	63	Male	Rural	1	1	1	2	0	0
1503	37	2	2	7	0	23.421515	63	Female	Rural	1	1	2	2	0	0
1504	29.9	3	0	6	120	25.110502	63	Male	Rural	1	2	1	3	1	0
1505	28	3	2	6.5	60	26.030394	63	Male	Rural	1	1	1	3	1	0
1506	16.5	2	2	8	0	22.566923	63	Female	Rural	1	1	2	2	1	0
1507	30.5	3	2	7	60	27.613226	63	Male	Rural	1	1	2	2	0	0
1508	26	2	0	7	60	23.786633	63	Female	Urban	1	1	2	2	0	0
1509	10	3	2	8	60	29.300985	63	Female	Rural	1	1	2	2	1	0
1510	30.5	2	1	8	90	19.950554	63	Male	Rural	1	1	1	3	0	0
1511	18.5	2	2	8	60	24.109818	63	Female	Rural	1	1	2	2	0	0
1512	51.5	3	2	8	60	25.347315	63	Male	Urban	1	2	1	3	0	1
1513	37.5	4	0	8	0	30.483393	63	Female	Urban	1	2	2	2	0	1
1514	43	2	2	5	60	20.181564	63	Male	Rural	1	2	1	3	0	1
1515	41.5	2	2	4	30	24.577517	63	Male	Rural	1	1	1	2	0	0
1516	38.2	3	1	7	2	28.616383	63	Male	Urban	1	2	2	3	1	0
1517	28.4	2	2	5	0	21.616617	63	Female	Urban	1	1	2	1	1	0
1518	35.8	2	2	6	0	24.715694	63	Male	Urban	3	2	1	1	0	0
1519	24.5	2	2	5	60	23.002937	63	Female	Urban	1	2	2	2	1	0
1520	22.2	2	0	2.5	60	20.959494	63	Female	Rural	1	1	2	3	1	0
1521	36.5	2	1	2.5	1	20.60606	63	Male	Urban	1	1	1	2	1	0
1522	29	3	2	5	0	25.844908	63	Female	Urban	1	1	1	2	1	1
1523	42	2	1	8	0	18.813837	63	Male	Urban	1	1	1	2	1	0
1524	31.5	1	1	7	120	18.122377	63	Male	Rural	1	1	1	3	1	0
1525	22	1	2	3	30	17.941927	63	Female	Rural	3	1	1	2	1	0
1526	22.5	2	1	7	60	22.976068	63	Female	Rural	1	1	2	2	0	0
1527	25	1	2	7	0	17.199064	63	Male	Rural	1	1	1	3	0	1
1528	10	2	2	4	60	20.968096	63	Female	Rural	1	1	2	3	1	1
1529	20.5	2	2	5	120	23.209465	63	Male	Rural	1	2	1	3	1	0
1530	30	2	2	5	60	22.147831	63	Male	Urban	1	1	1	3	1	0
1531	22	2	0	7	120	23.225292	63	Female	Urban	3	1	2	1	1	0
1532	38.5	2	2	8	60	20.383669	63	Male	Urban	1	1	1	3	0	0
1533	19.5	3	2	5	0	25.084906	63	Female	Rural	1	1	2	1	1	0
1534	17	2	2	5	0	19.068142	63	Female	Urban	3	1	2	1	1	1
1535	23.5	3	0	3	60	26.666666	63	Female	Rural	1	1	2	2	0	0
1536	29	2	2	8	60	20.013073	63	Female	Rural	1	1	1	2	1	0
1537	24	2	0	8	15	19.369894	63	Female	Urban	3	1	2	2	0	1
1538	12.4	3	0	7	0	26.203405	63	Female	Urban	3	1	2	2	0	0
1539	45.4	2	2	10	60	21.707922	63	Male	Rural	1	1	1	3	0	0
1540	27.6	2	1	8	120	24.06738	63	Male	Urban	1	2	1	3	0	0
1541	31.5	3	2	18	30	28.965088	63	Female	Urban	1	1	1	2	1	0
1542	42.1	2	2	8	60	24.55457	63	Male	Urban	1	1	1	3	0	0
1543	19	2	2	7	90	22.107925	63	Female	Urban	1	2	2	2	0	0
1544	34.9	3	2	6	60	26.791292	63	Female	Urban	3	2	2	2	0	0
1545	33	3	2	5.5	60	26.323576	63	Female	Urban	1	1	2	3	0	0
1546	29.1	2	2	5	30	21.920876	63	Male	Rural	1	1	1	2	1	0
1547	14.2	3	2	8	60	26.611004	63	Female	Rural	1	1	2	2	0	0
1548	14	2	2	2	0	20.451427	63	Female	Urban	1	1	2	3	1	0
1549	25.6	3	2	6	90	25.912106	63	Male	Urban	1	1	1	3	0	0
1550	15	2	1	6.5	30	19.973175	63	Female	Urban	1	1	2	1	1	0
1551	21	2	2	7	60	21.171614	63	Male	Rural	1	1	2	1	1	0
1552	26.5	2	1	6.5	0	22.497227	63	Male	Rural	3	1	1	1	1	0
1553	25	3	2	6	60	25.871687	63	Female	Rural	1	1	1	2	1	0
1554	40	2	2	5	60	22.04903	63	Male	Rural	1	2	1	3	1	0
1555	34.5	2	2	4	20	21.27376	63	Male	Rural	1	1	1	2	1	0
1556	22	2	0	2	30	22.627258	63	Female	Rural	1	1	2	2	1	0
1557	39	2	0	6	120	20.879335	63	Male	Rural	1	1	1	3	0	1
1558	27.5	4	0	5	0	30.549292	63	Female	Rural	1	2	2	2	1	0
1559	40	2	2	10	120	23.228521	63	Male	Rural	1	1	1	3	1	0
1560	36.5	2	2	2	30	20.997778	63	Male	Rural	1	2	1	2	1	0
1561	19	3	2	6	1	28.824938	63	Female	Rural	1	1	2	2	1	0
1562	27	2	1	7.5	90	23.36598	63	Female	Urban	1	1	1	2	0	0
1563	28.5	2	1	5	50	24.709394	63	Male	Urban	1	1	1	2	1	0
1564	30	3	2	7	120	29.590397	63	Female	Urban	1	1	2	2	1	0
1565	39	2	0	10	60	20.249899	63	Male	Urban	3	1	1	3	0	0
1566	27	2	0	5	0	20.634308	63	Male	Urban	1	1	1	3	0	1
1567	46	3	0	6	0	27.952381	63	Male	Urban	1	2	1	1	1	0
1568	43.5	2	1	9	0	18.742178	63	Male	Rural	1	1	1	3	0	0
1569	35	2	2	7	90	23.700655	63	Female	Urban	1	1	2	3	1	0
1570	23.5	3	2	7	0	26.724375	63	Female	Urban	1	1	2	2	0	0
1571	27	2	0	8	0	21.828545	63	Female	Urban	1	1	2	2	1	0
1572	25	2	0	6	30	23.376167	63	Female	Urban	1	1	2	2	0	0
1573	25	2	0	5	0	23.751785	63	Female	Urban	3	1	2	2	1	0
1574	42.5	2	2	6	60	23.462612	63	Male	Urban	1	2	1	3	1	0
1575	26	3	0	6	0	25.258043	63	Female	Urban	1	1	2	2	0	0
1576	25	2	2	2	30	23.018147	63	Female	Urban	1	1	2	2	1	0
1577	25	2	2	10	60	24.466543	63	Female	Urban	1	1	2	2	1	0
1578	30.4	4	2	3	120	33.721992	63	Female	Urban	1	1	2	2	1	0
1579	48	4	2	7	60	35.02626	63	Male	Urban	1	2	1	2	0	0
1580	42	2	1	5.5	0	22.635792	63	Male	Urban	1	2	1	3	0	0
1581	20	2	1	4	30	23.30783	63	Female	Rural	1	1	2	2	0	1
1582	25	2	2	3	0	22.567768	63	Female	Urban	3	1	1	2	0	0
1583	39	3	2	9	60	29.342682	63	Male	Urban	2	1	1	2	0	0
1584	19	4	2	9	60	30.266666	63	Female	Rural	1	1	2	3	0	1
1585	25	3	2	8	0	29.54024	63	Female	Rural	3	1	2	2	1	1
1586	21	2	2	11	0	24.074978	63	Female	Urban	1	2	2	2	0	0
1587	39	3	2	8	30	27.164745	63	Male	Urban	1	1	1	2	0	0
1588	26	2	2	3	60	24.222221	63	Female	Urban	1	1	2	2	1	0
1589	51	3	2	10	0	28.571194	63	Male	Urban	1	1	1	2	0	0
1590	47.5	2	1	6	90	21.928106	63	Male	Rural	1	2	2	3	0	0
1591	20.5	3	2	7	0	25.393423	63	Female	Rural	1	1	2	2	1	0
1592	21.5	3	1	11	120	28.861168	63	Female	Rural	1	1	2	2	1	0
1593	30.5	2	2	8	60	23.419384	63	Male	Rural	1	1	1	1	0	0
1594	30	3	2	6	60	27.823992	63	Female	Urban	1	1	2	2	1	1
1595	36	3	2	4	60	28.909166	63	Male	Urban	1	1	1	2	1	0
1596	39	2	2	5	60	19.614588	63	Male	Rural	1	1	1	2	1	0
1597	25	2	0	8	0	23.202879	63	Female	Rural	1	1	2	2	1	0
1598	17	2	2	6	180	22.562775	63	Male	Rural	1	1	1	2	1	0
1599	32	2	1	10	120	22.056625	63	Male	Urban	1	1	1	3	1	0
1600	27	3	1	8	60	25.417225	63	Female	Urban	3	1	2	2	1	0
1601	26.5	3	2	6	120	26	63	Female	Rural	1	1	2	3	0	0
1602	24	4	2	5	60	32.593647	63	Female	Rural	1	1	2	2	1	0
1603	39	3	2	8	60	28.851917	63	Male	Rural	1	1	1	2	1	0
1604	46	2	1	5	0	20.59604	63	Male	Rural	1	2	2	1	1	0
1605	21.5	1	2	6	0	17.60666	63	Female	Rural	1	1	1	2	1	0
1606	37	2	0	6	60	22.259598	63	Male	Rural	1	1	1	3	0	0
1607	17	3	2	4	120	29.248528	63	Female	Urban	1	1	2	1	0	0
1608	28	3	2	2	0	28.106512	63	Female	Urban	1	2	2	2	1	0
1609	46	2	1	7.5	150	23.764921	63	Male	Urban	1	2	1	3	0	1
1610	29	4	1	6	20	33.08499	63	Female	Urban	1	2	2	2	0	0
1611	28	3	1	7	120	26.395683	63	Female	Urban	1	2	2	2	0	0
1612	30	2	2	5	0	23.617594	63	Female	Urban	1	1	2	2	1	0
1613	37	3	2	10	30	26.591953	63	Male	Urban	3	2	1	3	0	0
1614	39	2	2	3.5	60	21.796883	63	Male	Urban	1	2	1	3	1	0
1615	18	2	0	6.5	60	23.790827	63	Female	Urban	1	2	2	2	1	0
1616	46	2	0	6	10	20.404175	63	Male	Urban	1	1	1	2	0	0
1617	30	2	2	8	0	24.311934	63	Female	Urban	1	1	2	2	0	0
1618	19.5	2	2	5	120	23.485723	63	Female	Urban	1	1	2	2	1	0
1619	33	2	2	9	120	23.080273	63	Male	Urban	1	2	2	3	0	0
1620	29	3	2	7	60	26.211773	63	Female	Urban	1	1	2	2	0	0
1621	24	2	0	8	120	23.18635	63	Female	Rural	1	1	2	2	1	0
1622	21	3	2	8	60	25.879652	63	Female	Urban	1	1	2	2	1	0
1623	44.5	2	1	8	60	23.539629	63	Male	Urban	2	2	1	2	1	0
1624	38	2	0	10	1	19.215652	63	Male	Rural	1	1	1	2	0	1
1625	16	2	2	4	120	22.449463	63	Female	Urban	3	1	2	2	1	1
1626	27.2	3	1	8	0	27.659065	63	Female	Rural	1	1	2	2	0	1
1627	21.3	2	0	6	0	24.12586	63	Male	Urban	1	1	1	3	0	0
1628	27.3	2	1	6	0	22.762161	63	Female	Urban	1	1	2	2	1	0
1629	13.5	3	1	5	0	25.353523	63	Female	Urban	1	1	2	2	1	0
1630	31	4	2	8	0	38.352955	63	Female	Urban	3	2	2	2	0	0
1631	25.5	2	2	8	0	24.397018	63	Female	Urban	1	2	2	2	1	0
1632	18.5	3	2	3.5	0	26.058619	63	Female	Urban	1	1	1	2	1	0
1633	32	2	2	6.5	90	23.014784	63	Male	Rural	1	2	1	3	0	0
1634	25	2	2	7	60	22.667679	63	Female	Rural	1	1	2	3	1	0
1635	43	3	0	4	1.5	25.999733	63	Male	Rural	1	1	1	3	1	0
1636	35	3	2	8	90	28.103405	63	Male	Urban	1	2	1	2	0	0
1637	14.5	3	2	2	0	25.2467	63	Female	Rural	1	1	2	2	1	0
1638	35.5	1	2	8	60	18.126427	63	Male	Rural	1	2	1	2	0	0
1639	23	2	1	8	60	23.242403	63	Female	Rural	1	1	2	3	0	1
1640	25.5	3	2	5	30	25.326054	63	Female	Rural	1	1	2	2	1	0
1641	26.5	2	2	3.5	0	24.412548	63	Female	Rural	1	1	1	2	1	0
1642	35.5	2	1	8	150	19.694134	63	Male	Rural	1	1	1	3	0	0
1643	25.6	4	1	7	60	31.260414	63	Female	Rural	1	1	2	2	0	0
1644	43.9	2	2	9	120	20.415224	63	Male	Rural	1	1	1	3	0	0
1645	22.1	2	2	10	60	24.110588	63	Female	Rural	1	1	2	2	1	1
1646	32.1	3	1	9	120	26.744432	63	Male	Rural	1	1	2	2	0	0
1647	25	2	0	9	0	21.882639	63	Male	Rural	1	1	1	1	1	0
1648	23.2	3	0	7	60	25.431133	63	Male	Rural	1	1	2	1	1	0
1649	22.2	3	2	7	1	29.04826	63	Male	Rural	1	1	1	1	1	0
1650	25.9	3	2	10	2	25.235245	63	Female	Rural	1	1	1	2	0	0
1651	33.5	2	1	6	0	18.749817	63	Male	Rural	2	2	1	2	0	0
1652	17.8	3	2	8	1	25.653244	63	Female	Rural	1	2	1	2	0	0
1653	25	3	2	8	120	26.487566	63	Female	Urban	1	1	2	2	0	0
1654	29	3	1	8	120	29.167877	63	Female	Rural	1	1	2	2	0	1
1655	30	3	2	6	1	26.04531	63	Male	Urban	1	1	1	2	0	0
1656	50	4	2	5	20	33.589874	63	Male	Urban	1	1	1	3	0	0
1657	25	2	2	5	30	21.943645	63	Female	Urban	1	2	2	1	0	0
1658	26	3	0	6	90	25.901154	63	Male	Urban	1	1	1	3	0	0
1659	38	3	1	7	0	25.540035	63	Male	Urban	1	1	2	3	0	0
1660	29	4	2	5	0	37.55572	63	Female	Urban	1	1	1	2	0	0
1661	46	3	0	6	60	26.621979	63	Male	Urban	1	2	1	3	0	0
1662	30	2	2	5	2	23.634453	63	Male	Rural	1	1	2	2	0	0
1663	36	2	2	7	60	20.417116	63	Male	Rural	1	1	1	3	0	0
1664	29	2	2	4	60	23.252523	63	Male	Rural	1	1	1	2	1	0
1665	38	2	1	7	60	19.831057	63	Male	Rural	1	1	1	3	0	0
1666	28	3	1	6	60	27.995691	63	Female	Rural	1	1	2	3	0	0
1667	31	2	1	9	0	21.534143	63	Female	Urban	1	1	2	2	0	1
1668	25	2	2	7	90	23.41428	63	Female	Urban	1	2	2	2	1	0
1669	35	2	0	8	120	24.446066	63	Male	Rural	1	1	1	2	0	0
1670	35	3	2	5	60	25.539137	63	Female	Rural	1	1	2	2	1	0
1671	21.5	2	1	8	0	21.892744	63	Female	Rural	1	1	2	2	1	1
1672	45	3	2	8	60	26.405416	63	Male	Rural	3	1	1	2	1	0
1673	46.6	3	2	6	0	26.914675	63	Male	Rural	1	1	1	2	0	0
1674	39	2	1	5	90	23.297829	63	Male	Rural	3	2	1	3	0	0
1675	37	3	0	6	0	25.990149	63	Male	Urban	1	1	1	3	0	0
1676	21	3	2	7	0	25.610285	63	Female	Urban	1	1	2	3	0	0
1677	23.5	2	2	9	180	22.762161	63	Female	Rural	1	1	2	2	0	0
1678	33	3	2	8	150	27.666824	63	Male	Rural	1	1	1	2	1	0
1679	30	2	2	7	1	23.790485	63	Female	Rural	1	1	2	2	0	0
1680	28	2	1	8	0	20.317467	63	Male	Rural	1	1	1	3	0	0
1681	25	2	0	6	120	21.36058	63	Male	Urban	1	2	1	3	0	0
1682	18	2	1	7	0	20.823904	63	Female	Rural	1	1	2	2	1	0
1683	31.2	2	0	2	30	24.045063	63	Female	Rural	1	1	2	2	1	0
1684	32.7	3	2	2.5	10	26.85707	63	Female	Rural	1	1	1	2	1	0
1685	39.2	2	1	8	60	21.971836	63	Male	Rural	1	1	1	3	0	0
1686	26	4	2	8	60	30.374943	63	Female	Rural	3	1	1	1	0	0
1687	44	3	0	8	0	27.375113	63	Male	Urban	1	1	1	3	1	0
1688	48.3	3	1	5	60	25.377481	63	Male	Urban	1	2	2	3	1	0
1689	31.5	2	2	7	30	24.027918	63	Female	Urban	3	2	2	2	1	0
1690	50	3	2	5	0	25.711573	63	Male	Urban	1	2	1	2	0	0
1691	58	2	2	7	60	23.632736	63	Male	Urban	1	2	1	3	1	0
1692	20	3	2	5	0	27.409435	63	Female	Urban	1	1	2	2	1	0
1693	31.5	4	2	5	60	30.94183	63	Female	Urban	1	1	1	2	0	0
1694	32	3	2	7	0	25.618404	63	Female	Urban	1	2	2	1	0	0
1695	30.8	2	1	6	120	19.547422	63	Male	Rural	1	2	1	3	0	0
1696	40	3	0	8	60	27.282705	63	Male	Urban	1	1	1	3	0	0
1697	39.5	2	2	2	120	22.199766	63	Male	Urban	1	1	2	1	0	0
1698	31	2	1	7	0	19.86383	63	Male	Rural	1	2	1	3	0	0
1699	28	2	2	6	120	20.527554	63	Female	Urban	1	2	2	2	1	0
1700	28	3	1	4	45	25.194185	63	Female	Urban	1	2	2	1	1	0
1701	35	3	1	8	60	25.339441	63	Male	Rural	1	1	2	2	0	0
1702	27	3	0	10	120	25.537224	63	Female	Rural	1	1	2	2	0	0
1703	38	2	1	6	60	20.01361	63	Male	Rural	1	1	1	1	1	1
1704	23.5	2	0	8	0	21.650526	63	Female	Rural	1	1	1	2	0	0
1705	17	2	0	4	30	19.919075	63	Female	Rural	1	1	2	2	1	0
1706	43.8	3	2	5	120	26.268867	63	Male	Urban	1	2	1	3	1	1
1707	43	2	2	3	1	23.054064	63	Male	Urban	1	1	1	3	1	0
1708	26.5	2	2	6	0	23.61295	63	Female	Rural	3	1	2	3	1	0
1709	14	2	2	4	3	22.67488	63	Female	Rural	1	1	2	1	0	0
1710	19	4	2	3	180	35.034546	63	Female	Rural	1	1	2	2	0	0
1711	28.8	2	1	8	60	22.592533	63	Male	Rural	1	2	1	3	0	0
1712	14	2	2	8	0	23.60497	63	Female	Rural	1	1	2	2	0	0
1713	37	4	0	7	60	30.899654	63	Male	Rural	1	1	2	3	0	0
1714	28.9	2	0	9	90	22.692928	63	Female	Rural	2	1	2	2	0	1
1715	17.6	2	2	5	0	23.814745	63	Female	Rural	1	1	2	2	1	1
1716	23.2	2	2	8	0	24.49942	63	Female	Rural	1	1	2	2	1	1
1717	26.1	3	0	7	0	26.729565	63	Female	Rural	1	1	2	2	0	0
1718	40	4	0	5	0	30.104612	63	Male	Rural	1	2	1	3	1	0
1719	28	2	2	6	0	18.981955	63	Male	Rural	1	1	1	3	1	0
1720	34	3	2	8	60	28.376099	63	Male	Rural	1	1	2	3	0	1
1721	35	2	1	4	120	21.832806	63	Female	Rural	1	1	2	2	1	0
1722	44	4	2	7	0	30.56875	63	Male	Rural	1	1	1	2	0	0
1723	25	1	2	4	0	13.70716	63	Female	Rural	1	1	2	2	1	1
1724	30	2	1	8	0	22.057919	63	Female	Rural	3	1	2	2	0	0
1725	32.5	2	0	10	0	22.725245	63	Female	Rural	1	1	2	2	0	0
1726	46.1	2	1	7	60	19.409117	63	Male	Urban	1	1	1	3	1	0
1727	30	3	1	5	60	26.977777	63	Female	Urban	1	1	2	2	0	1
1728	45	2	1	8	90	18.943243	63	Male	Urban	1	2	1	3	1	1
1729	32	2	1	7	60	20.12683	63	Female	Urban	1	1	2	2	1	1
1730	24.8	1	2	7	0	15.505715	63	Male	Rural	1	1	2	3	0	1
1731	31.5	2	2	6	0	21.426254	63	Male	Rural	1	2	1	3	0	0
1732	17.1	3	2	6	0	25.982447	63	Female	Rural	2	1	2	2	0	1
1733	30.1	1	2	4	90	17.42323	63	Female	Rural	1	1	2	2	1	0
1734	21.1	2	0	9	0	22.238964	63	Female	Rural	1	2	2	2	0	0
1735	23	2	2	7	30	20.138058	63	Male	Rural	1	1	1	3	0	0
1736	21.6	2	0	3	120	22.012104	63	Female	Rural	2	1	2	2	0	1
1737	38.2	2	2	7	60	20.452887	63	Male	Rural	3	1	1	2	1	0
1738	15.5	2	0	6.5	60	20.89462	63	Female	Rural	1	1	2	2	0	0
1739	22.5	2	2	5	0	22.867273	63	Female	Rural	1	1	2	2	1	0
1740	43.5	4	2	4	0	30.196619	63	Male	Rural	1	1	1	2	1	0
1741	26	2	0	6	0	22.8584	63	Female	Rural	1	1	2	2	0	0
1742	29.8	2	2	5	60	20.52679	63	Female	Rural	3	1	2	2	1	0
1743	29.8	2	0	5	0	19.910423	63	Male	Rural	3	1	1	2	0	1
1744	24.3	2	0	7.5	0	21.323746	63	Female	Urban	1	1	2	1	1	0
1745	36.5	2	1	9	0	23.46624	63	Male	Urban	1	2	1	1	0	0
1746	36.5	2	2	8	40	24.954683	63	Male	Urban	1	2	1	1	1	0
1747	36.5	2	2	5	30	20.057262	63	Male	Urban	1	2	1	2	1	0
1748	27.3	2	1	8	30	20.38408	63	Male	Rural	1	1	2	3	0	0
1749	40.2	2	0	7	30	19.750074	63	Male	Rural	1	2	2	2	0	0
1750	17.9	2	0	6	120	22.191032	63	Male	Rural	1	1	1	3	0	0
1751	38.1	3	1	6.5	120	27.498055	63	Male	Rural	1	2	1	1	1	0
1752	23.5	2	0	7	0	21.581326	63	Female	Urban	1	2	2	2	0	0
1753	30.5	2	1	5	0	22.215261	63	Female	Urban	3	2	2	2	0	1
1754	21.5	2	0	7	0	21.78641	63	Female	Rural	1	1	2	2	1	0
1755	17.5	2	1	8	0	20.968578	63	Female	Rural	1	1	1	3	0	0
1756	35	3	2	9	60	25.447369	63	Male	Rural	1	1	1	2	0	0
1757	23	2	0	3	0	29.908241	63	Female	Rural	2	1	1	2	1	1
1758	10	3	2	10	30	25.38893	63	Female	Rural	1	1	2	2	0	1
1759	26	4	2	5	180	34.008377	63	Female	Urban	3	1	2	2	0	0
1760	21.5	2	2	5	120	24.559477	63	Female	Urban	1	1	2	2	0	1
1761	24	3	0	5	0	25.094	63	Female	Urban	1	1	2	2	1	0
1762	35.5	2	2	5	120	24.653254	63	Male	Urban	1	2	1	3	0	0
1763	43	2	0	8	120	23.803947	63	Male	Urban	1	1	1	3	0	0
1764	26	3	0	10	0	25.403294	63	Female	Urban	1	2	2	2	0	0
1765	48	2	0	5	30	24.16857	63	Male	Urban	3	2	1	1	0	0
1766	30	3	0	7	0	25.299055	63	Female	Rural	1	1	2	2	0	0
1767	30	3	2	5	30	25.735426	63	Female	Rural	1	1	2	2	0	0
1768	34.5	4	2	7	30	31.559736	63	Female	Rural	1	1	2	2	1	0
1769	34.5	2	0	6	80	20.78008	63	Male	Rural	1	1	1	3	0	0
1770	43	3	2	7.5	40	29.512535	63	Male	Rural	1	2	1	1	0	1
1771	32	2	1	7	2	23.957409	63	Male	Rural	3	1	2	2	1	0
1772	31.5	2	2	6	30	24.563124	63	Female	Rural	1	1	2	2	0	0
1773	34	2	2	5	0	21.514503	63	Male	Urban	3	1	1	2	1	0
1774	25.5	2	0	8	60	24.024954	63	Female	Urban	1	1	1	2	1	0
1775	24	4	2	9	120	30.1533	63	Female	Urban	1	1	2	2	0	0
1776	20	4	1	6	0	30.742865	63	Female	Urban	3	1	2	2	1	0
1777	29	3	1	2	0	26.755552	63	Female	Rural	1	1	2	2	1	0
1778	24	3	0	6	0	26.83501	63	Female	Rural	1	1	2	2	1	0
1779	32	2	2	5	0	21.832256	63	Male	Rural	1	2	2	2	1	0
1780	28	2	0	3	0	20.764032	63	Female	Rural	1	1	2	2	1	0
1781	35.5	2	1	8	0	20.635633	63	Male	Rural	1	1	1	3	1	0
1782	26.5	3	2	8	0	27.288734	63	Female	Rural	1	1	2	2	0	1
1783	30	1	0	6	0	17.707743	63	Male	Rural	1	1	1	3	0	0
1784	39	2	2	7	59	24.991531	63	Male	Rural	1	1	1	3	0	0
1785	48	2	0	8	30	21.62629	63	Male	Rural	1	2	1	3	0	1
1786	35.5	2	0	8	1	22.330801	63	Male	Rural	1	1	1	3	1	0
1787	25	3	2	4	30	26.969282	63	Female	Rural	1	1	2	2	1	1
1788	33	3	2	9	30	28.258852	63	Male	Rural	3	1	1	2	0	0
1789	26.8	3	1	5	120	26.93028	63	Female	Rural	1	1	2	2	0	1
1790	44.7	2	1	9	0	22.869055	63	Male	Rural	1	1	1	2	0	0
1791	30.2	2	2	4	0	24.759754	63	Male	Urban	1	2	1	3	1	0
1792	22	2	2	6	90	22.2911	63	Female	Urban	1	1	2	1	0	0
1793	30	2	2	7	0	24.788021	63	Male	Rural	3	1	1	3	1	0
1794	23.5	2	2	8	60	24.451332	63	Female	Rural	2	2	2	2	1	0
1795	31	2	0	6	60	22.498585	63	Male	Rural	3	1	2	2	1	0
1796	28.8	2	0	8	60	22.490023	63	Female	Urban	1	1	2	2	1	0
1797	23.1	3	2	8	60	25.445883	63	Female	Urban	1	1	2	2	0	0
1798	26	3	2	6	2	28.066887	63	Female	Urban	1	1	2	2	1	0
1799	28.9	3	0	9	60	25.038576	63	Female	Urban	1	1	2	2	0	0
1800	39.8	2	0	7	0	20.691721	63	Male	Urban	1	1	1	2	0	0
1801	22.51	2	2	7	0	23.682951	63	Female	Urban	1	1	2	2	0	0
1802	40.1	3	1	8	60	27.256136	63	Male	Urban	1	2	1	3	0	0
1803	16	2	2	7.5	60	24.12469	63	Female	Rural	1	1	1	3	1	0
1804	19	3	2	5	60	28.084753	63	Female	Rural	1	1	2	2	1	0
1805	24.5	2	1	8	2	22.620491	63	Female	Rural	1	1	2	1	0	0
1806	31.4	3	1	4.5	60	25.328207	63	Female	Rural	1	1	2	3	1	0
1807	22.9	2	2	6	0	20.48313	63	Female	Rural	3	1	2	2	1	0
1808	24.1	3	2	6	60	26.716019	63	Female	Rural	1	1	2	2	1	0
1809	29	2	1	7	120	21.554708	63	Female	Rural	1	1	2	2	0	0
1810	40	2	2	6	1	22.008419	63	Male	Rural	1	1	1	3	0	0
1811	29	2	2	5	0	22.12754	63	Female	Urban	1	1	2	2	0	0
1812	39.5	2	0	6	30	21.739124	63	Male	Urban	1	2	1	2	1	0
1813	22.7	2	2	3	120	20.937613	63	Female	Urban	1	2	2	2	1	0
1814	47	3	0	8	0	29.26902	63	Male	Urban	1	2	1	2	0	0
1815	25	3	0	9	120	27.230446	63	Female	Urban	1	1	2	2	0	0
1816	36	2	1	6	60	23.572874	63	Male	Urban	1	1	1	2	0	0
1817	35.5	4	2	7	30	31.934965	63	Female	Rural	1	1	2	2	0	0
1818	26.5	3	2	5	60	25.370474	63	Female	Rural	1	1	2	2	1	0
1819	21.5	2	1	6	180	22.029364	63	Female	Rural	1	1	2	2	1	0
1820	37.5	3	2	8	30	25.85805	63	Male	Rural	1	1	1	2	1	0
1821	43.5	3	0	7	60	26.584148	63	Male	Urban	1	2	1	1	0	0
1822	13.1	3	0	7	0	26.0814	63	Female	Urban	1	1	2	2	0	0
1823	23.9	2	2	7	60	22.65625	63	Female	Urban	1	2	2	2	0	0
1824	28	4	0	5	0	32.450592	63	Female	Rural	1	1	2	2	1	0
1825	24.5	3	2	8	2	25.26535	63	Female	Rural	1	1	2	2	0	0
1826	36.3	2	0	6	30	21.62143	63	Male	Rural	1	1	1	3	1	0
1827	38.3	2	2	7	0	20.619171	63	Male	Rural	1	1	1	1	0	0
1828	25	2	2	6	30	21.69936	63	Female	Urban	3	1	2	2	0	0
1829	38.9	3	2	9	60	28.746346	63	Male	Urban	1	2	1	3	0	0
1830	25	2	2	4	0	20.660633	63	Female	Urban	1	1	2	2	1	0
1831	24	3	1	7	0	29.884441	63	Female	Urban	1	2	2	2	0	0
1832	22.5	2	1	4	90	22.665894	63	Female	Rural	1	2	2	2	1	1
1833	27.5	3	2	5	60	26.811619	63	Female	Rural	1	1	2	2	1	1
1834	42	3	1	7	180	25.963264	63	Male	Rural	1	1	1	1	0	1
1835	50	3	2	7	120	26.655003	63	Male	Rural	1	2	1	1	0	0
1836	32	2	0	6.5	60	19.23529	63	Male	Rural	1	1	2	1	0	0
1837	35.5	2	2	8	30	24.95618	63	Male	Rural	1	2	1	3	0	0
1838	23	4	2	6	60	31.003824	63	Female	Rural	1	1	2	2	0	0
1839	33	2	2	9	60	22.819311	63	Male	Rural	1	2	2	3	0	0
1840	30	3	2	8	60	28.310816	63	Female	Rural	1	1	2	2	1	0
1841	47	3	2	7.5	90	25.368483	63	Male	Urban	1	1	1	3	0	0
1842	38	4	2	8	120	33.124947	63	Female	Urban	1	1	2	2	1	0
1843	43	2	2	7	120	22.480402	63	Male	Rural	1	1	1	2	1	0
1844	46	2	2	4	60	21.36053	63	Male	Rural	1	1	1	3	1	0
1845	20	2	2	5	0	18.753807	63	Female	Rural	1	1	2	2	1	1
1846	25	2	2	4	30	22.071077	63	Female	Rural	1	1	2	2	1	0
1847	36	2	2	6	120	20.549889	63	Male	Rural	1	1	1	2	0	0
1848	35	4	1	4	0	326.8814	63	Male	Rural	1	1	1	3	1	0
1849	30	3	2	4.5	0	29.890636	63	Female	Rural	1	1	2	1	0	0
1850	37.5	2	0	10	3	24.322844	63	Male	Urban	1	1	1	2	0	0
1851	31	2	2	6	0	22.34375	63	Male	Urban	1	2	1	1	0	0
1852	44	3	0	8	60	25.25917	63	Male	Urban	1	2	1	2	0	0
1853	22.5	2	1	7	60	18.856094	63	Female	Urban	1	1	2	2	0	0
1854	23	2	2	10	60	20.92195	63	Female	Rural	1	1	2	2	1	1
1855	28	2	2	6	0	20.554052	63	Female	Rural	1	1	2	2	1	1
1856	33	1	1	4	60	17.282495	63	Male	Rural	1	2	1	2	1	0
1857	31	2	2	5	0	20.336676	63	Male	Rural	2	2	1	3	1	0
1858	21.5	2	2	2	30	18.797276	63	Female	Rural	1	1	2	2	1	1
1859	24	2	2	6	0	22.218945	63	Female	Rural	1	1	2	2	0	0
1860	43	2	2	8	60	23.009579	63	Male	Rural	1	1	1	3	0	0
1861	30.5	1	2	7	60	18.3497	63	Male	Rural	1	2	1	2	0	0
1862	23	2	2	6.5	60	23.976452	63	Female	Rural	1	2	2	2	1	0
1863	28.5	2	2	6	0	23.419106	63	Female	Rural	1	1	2	2	0	0
1864	11	2	2	2	120	24.661951	63	Female	Rural	1	1	2	2	1	0
1865	47	2	2	6	0	18.569815	63	Male	Urban	1	1	1	2	1	0
1866	30.5	2	2	3	0	20.824657	63	Female	Rural	1	1	2	3	1	0
1867	23	2	2	9	90	20.806679	63	Female	Urban	1	1	2	2	1	0
1868	34	2	1	5	60	24.77478	63	Female	Rural	1	1	2	2	1	0
1869	31	2	2	6	0	23.685259	63	Male	Urban	1	1	1	3	0	0
1870	43.5	2	2	9	90	20.793543	63	Male	Urban	1	1	1	3	1	1
1871	42.5	2	2	3	30	22.366133	63	Male	Rural	1	2	1	2	1	0
1872	26.2	2	2	3.5	20	20.833336	63	Female	Rural	1	1	2	2	1	0
1873	21	2	2	7	0	20.902975	63	Female	Rural	1	2	2	2	0	1
1874	29.5	2	2	13	2	21.3664	63	Female	Rural	3	1	2	2	0	0
1875	43.5	2	1	7	120	21.365582	63	Male	Rural	1	1	2	3	0	0
1876	23	2	2	7	0	19.051403	63	Male	Urban	1	1	1	2	0	0
1877	30	2	1	6	0	21.835938	63	Male	Urban	1	1	1	2	1	1
1878	29.8	2	2	6	0	21.973183	63	Male	Rural	2	1	1	3	0	0
1879	27.3	1	2	4	0	18.37861	64	Female	Rural	1	1	2	2	1	0
1880	43.3	2	2	4	30	24.974691	64	Male	Rural	1	1	1	2	1	0
1881	29	2	2	5	0	22.729294	64	Female	Rural	3	1	2	2	1	0
1882	22.5	3	2	4	0	26.052568	64	Female	Rural	1	1	2	2	0	1
1883	36	3	2	5	0	25.6934	64	Male	Rural	3	2	1	2	0	0
1884	28	4	1	3	0	195.68237	64	Female	Rural	1	1	2	2	1	0
1885	48	2	1	5	0	22.216494	64	Male	Urban	1	2	1	3	0	0
1886	40	2	1	2	0	23.311283	64	Male	Rural	1	1	1	2	1	0
1887	30	2	2	5	60	23.902704	64	Female	Rural	1	1	2	2	1	1
1888	14.8	2	2	5	60	23.056961	64	Female	Rural	1	1	2	2	1	0
1889	33.5	4	1	6	60	32.26807	64	Male	Urban	1	1	2	2	0	0
1890	31	2	0	6	60	19.56497	64	Male	Urban	1	2	1	2	0	0
1891	29	3	2	6	30	26.801472	64	Female	Urban	1	2	2	2	1	1
1892	25	4	2	6	30	32.341312	64	Female	Rural	1	1	2	2	1	0
1893	22	2	2	5	0	21.422443	64	Male	Rural	2	1	1	3	1	0
1894	30	4	2	4	0	39.95541	64	Female	Urban	1	1	2	2	1	0
1895	34.5	2	2	8	90	19.718626	64	Male	Urban	1	1	1	2	1	0
1896	26	2	1	4	60	21.188433	64	Female	Rural	1	1	2	2	1	0
1897	29	2	0	5	60	22.148386	64	Female	Urban	3	1	2	2	0	0
1898	28.2	2	2	4	0	20.014038	64	Male	Rural	1	1	1	3	0	0
1899	30.2	2	2	7	30	18.678782	64	Female	Rural	1	1	2	2	0	0
1900	36.5	2	0	6	60	23.405022	64	Male	Urban	1	1	1	3	0	0
1901	31	2	2	9	60	20.937498	64	Female	Rural	1	1	2	2	0	0
1902	35	2	1	3	0	19.188324	64	Female	Rural	1	1	2	2	1	1
1903	33	2	2	8	60	20.714928	64	Female	Rural	1	1	2	2	0	0
1904	25	3	2	3	0	29.763756	64	Female	Rural	1	1	2	2	1	0
1905	27.9	2	2	6	1	22.16311	64	Female	Rural	1	1	2	2	0	0
1906	34.3	1	2	5	90	18.299921	64	Male	Rural	1	1	1	2	0	0
1907	15	2	2	9	0	22.733377	64	Female	Rural	1	1	2	2	0	0
1908	16.5	3	2	8	60	26.464937	64	Female	Rural	1	1	2	1	0	0
1909	22	2	2	7	0	18.710752	64	Female	Rural	1	1	2	2	1	0
1910	33	2	1	1	0	23.781416	64	Female	Rural	1	1	2	2	1	0
1911	47.5	2	2	12	120	20.93918	64	Male	Rural	3	1	1	2	0	0
1912	32	2	2	2	0	20.350168	64	Female	Rural	1	1	2	1	1	1
1913	20.7	2	1	7	30	23.535013	64	Female	Rural	1	1	2	1	0	1
1914	19	3	2	3	0	26.804993	64	Female	Rural	3	1	2	2	1	0
1915	42	2	1	6	30	19.651056	64	Male	Rural	1	1	1	3	1	1
1916	31	2	1	8	60	22.939896	64	Female	Rural	1	1	2	2	0	0
1917	35	2	2	4	60	24.31078	64	Male	Urban	1	1	1	3	0	0
1918	25	2	2	6	0	22.88592	64	Male	Urban	1	1	2	3	1	0
1919	21	2	1	3	2	23.723612	64	Female	Urban	1	1	1	2	1	0
1920	42	3	2	4	0	26.304338	64	Male	Urban	1	1	1	2	0	0
1921	22	2	2	3	60	23.473032	64	Female	Urban	1	1	2	2	1	0
1922	22	2	1	8	60	22.085745	64	Female	Urban	1	1	2	2	1	1
1923	24	2	1	8	0	22.798508	64	Female	Urban	1	1	2	2	1	0
1924	24.5	4	2	2	120	30.367392	64	Female	Rural	1	1	2	2	0	0
1925	31	2	2	6	60	19.20496	64	Female	Rural	1	1	2	2	0	1
1926	47	3	2	7	120	29.275799	64	Male	Rural	1	2	1	3	0	0
1927	38.5	2	2	8	60	24.690405	64	Male	Rural	1	1	1	3	1	1
1928	15.9	3	2	6	120	29.096779	64	Female	Urban	1	1	2	2	1	1
1929	25	3	2	3	0	25.95203	64	Female	Urban	1	1	2	2	1	1
1930	27	3	2	7.5	0	25.917465	64	Female	Urban	1	1	2	2	0	1
1931	29	2	2	4	0	19.86423	64	Female	Rural	1	1	2	2	1	1
1932	23.2	3	2	2	0	27.04469	64	Female	Urban	1	1	2	2	1	0
1933	24.3	4	2	5	0	30.301954	64	Female	Urban	3	1	2	2	1	1
1934	40	2	2	3	60	21.367443	64	Male	Rural	3	1	1	3	1	1
1935	16	2	2	8	60	21.7073	64	Female	Rural	1	1	2	2	0	1
1936	39	2	2	5	60	21.889864	64	Female	Rural	1	1	2	3	0	0
1937	44	4	2	8	120	30.658428	64	Male	Urban	1	1	2	3	1	0
1938	17	2	2	1	2	23.831861	64	Female	Urban	1	1	2	2	1	0
1939	36.8	4	2	7	0	32.257584	64	Male	Rural	1	1	1	2	1	0
1940	25	3	2	5	70	25.59658	64	Female	Rural	1	1	2	1	1	1
1941	18	2	2	5	60	20.824656	64	Female	Urban	1	1	2	2	1	1
1942	23	2	2	1	0	21.908466	64	Female	Rural	1	1	2	2	1	0
1943	33	2	2	12	120	20.830933	64	Male	Rural	1	1	2	3	0	1
1944	26	2	2	5.5	90	22.220823	64	Male	Rural	3	1	1	3	0	1
1945	20.2	3	1	4	3	27.364664	64	Female	Rural	1	1	2	2	1	0
1946	35.5	1	0	5	3	18.099577	64	Male	Rural	1	1	1	3	0	0
1947	34.4	2	2	5	60	21.012175	64	Male	Rural	1	2	1	3	0	0
1948	36.5	4	2	5	30	32.2146	64	Female	Rural	1	1	2	2	1	0
1949	35.5	3	2	8	0	26.244844	64	Female	Rural	3	1	2	2	0	0
1950	37	2	2	4	0	24.46281	64	Male	Rural	3	1	1	3	1	0
1951	38	4	2	6	60	37.830288	64	Female	Rural	1	1	2	2	0	0
1952	35	4	2	7	60	31.270548	64	Female	Urban	3	2	2	1	1	0
1953	36.9	4	2	6	120	30.155474	64	Male	Rural	1	1	1	3	1	0
1954	41.8	3	2	5	90	27.301771	64	Male	Rural	1	2	1	3	1	0
1955	25.8	3	2	4	0	27.406565	64	Female	Rural	1	1	2	2	1	0
1956	21	2	2	2	0	24.102287	64	Female	Urban	1	1	2	2	1	1
1957	37	3	2	6	60	25.646025	64	Male	Urban	1	1	1	3	1	0
1958	39	3	2	7	60	27.334938	64	Male	Urban	1	2	2	1	1	0
1959	8	2	1	6	0	21.411722	64	Female	Rural	1	1	2	2	1	1
1960	42.5	3	2	6	30	27.370485	64	Male	Rural	1	2	1	2	0	0
1961	21.5	3	2	6	120	26.52722	64	Female	Rural	1	1	2	2	0	1
1962	30.5	2	2	6	0	24.966911	64	Male	Urban	1	2	2	2	1	1
1963	21.8	3	0	4	60	25.65002	64	Male	Rural	1	1	1	3	1	0
1964	36.6	3	1	6	120	25.135359	64	Male	Rural	1	1	1	3	0	0
1965	40	2	2	5	0	23.600187	64	Male	Urban	1	2	1	3	1	0
1966	20.5	3	2	6	60	28.62207	64	Female	Urban	1	1	2	2	0	0
1967	35.6	2	0	9	30	22.182585	64	Male	Urban	1	1	1	3	0	0
1968	31.5	2	0	8	60	23.558794	64	Female	Urban	1	2	2	2	0	0
1969	40	2	1	5	40	22.028767	64	Male	Urban	1	1	1	2	0	0
1970	25.6	2	0	8	90	22.57849	64	Female	Rural	1	1	2	2	1	0
1971	36.5	2	0	8	30	23.996498	64	Male	Rural	3	1	2	1	0	1
1972	29.5	3	0	7	0	27.77603	64	Female	Rural	1	1	2	2	1	0
1973	26	1	1	3	0	18.25025	64	Female	Urban	1	1	2	2	1	1
1974	33	1	0	3	60	18.027897	64	Male	Urban	1	1	1	2	1	1
1975	38	1	0	5.5	1.5	17.538643	64	Male	Urban	1	2	1	3	1	0
1976	29	2	2	4	0	18.540304	64	Male	Urban	1	1	1	1	1	1
1977	22.5	4	2	7	0	252.20543	64	Female	Rural	1	1	1	2	1	0
1978	31.4	2	0	5	0	24.721357	64	Male	Rural	1	1	1	3	1	0
1979	11.5	3	2	3	30	27.419865	64	Female	Urban	1	2	2	2	1	0
1980	29.5	3	0	6	30	27.233221	64	Male	Urban	3	1	1	2	1	0
1981	38.9	3	0	8	30	25.598337	64	Male	Urban	1	1	2	2	0	0
1982	42	3	2	6	40	29.356224	64	Male	Urban	1	2	1	2	0	0
1983	51.5	2	2	6	60	20.736864	64	Male	Urban	1	2	1	2	0	0
1984	28.5	2	2	7	60	24.763279	64	Female	Urban	3	2	2	2	0	0
1985	30	3	2	7	40	25.584959	64	Female	Urban	3	1	2	2	0	0
1986	35	2	1	8	30	20.599243	64	Male	Rural	1	2	2	2	0	0
1987	26.5	1	1	10	120	18.305391	64	Male	Rural	1	1	1	3	0	0
1988	20.5	3	1	3	60	28.43673	64	Female	Urban	1	1	2	3	1	0
1989	32	2	2	8	120	19.607018	64	Male	Urban	1	2	1	3	0	0
1990	31.1	3	1	5	120	27.180023	64	Female	Rural	1	1	2	2	1	0
1991	29	2	2	5	1	22.63259	64	Female	Urban	1	2	2	2	1	1
1992	21	3	0	7	90	26.479181	64	Female	Urban	3	1	1	2	0	0
1993	35	2	0	7	0	18.64493	64	Male	Rural	1	1	1	2	0	0
1994	35.5	2	2	7.5	60	23.803873	64	Female	Rural	3	1	2	2	1	0
1995	26.8	2	2	6	60	19.604597	64	Female	Rural	1	1	2	1	1	0
1996	35	2	1	7	60	21.490454	64	Female	Urban	1	2	1	2	0	0
1997	19.8	3	2	10	180	27.857626	64	Female	Urban	1	1	2	2	0	0
1998	11.6	1	2	6	0	17.806002	64	Female	Urban	3	2	1	2	1	0
1999	33.1	2	2	7	60	24.872189	64	Male	Urban	1	2	1	3	0	0
[truncated: 4,058 more rows]
